# Supplementary material for: 2-[3-(Methyl­diphenyl­silyl)prop­yl]isoindoline-1,3-dione
Source: Acta Crystallogr Sect E Struct Rep Online. 2009 Dec 24;66(Pt 1):o221–2. doi: 10.1107/S1600536809054117 (PMC2980052; doi:10.1107/S1600536809054117)
Supplement: Supplementary file 1 [file e-66-0o221-sup1.cif]

##############################################################################
###                                                                        ###
###        Electronic paper (Acta Crystallographica Section E)             ###
###                                                                        ###
##############################################################################
#                                                                            #
# This CIF contains the data in a paper accepted for publication in Acta     #
# Crystallographica Section E. It conforms to the requirements of Notes      #
# for Authors for Section E, and has been peer reviewed under the auspices   #
# of the IUCr Commission on Journals.                                        #
#                                                                            #
# Full details of the Crystallographic Information File format               #
# are given in the paper "The Crystallographic Information File (CIF):       #
# a New Standard Archive File for Crystallography" by S. R. Hall, F. H.      #
# Allen and I. D. Brown [Acta Cryst. (1991), A47, 655-685].                  #
#                                                                            #
# The current version of the core CIF dictionary is obtainable from          #
# ftp://ftp.iucr.org/pub/cif_core.dic. The current version number is 2.4.    #
#                                                                            #
# Software is freely available for graphical display of the structure(s) in  #
# this CIF.  For information consult the CIF home page http://www.iucr.org/  #
# cif/home.html                                                              #
#                                                                            #
# This file may be used for bona fide research purposes within the           #
# scientific community so long as proper attribution is given to the journal # 
# article from which it was obtained.                                        #
#                                                                            #
##############################################################################
                                             
data_global
_audit_creation_method
;
manual editing of the CIF file
created by SHELXTL Ver. 6.10
and processed with modiCIfer-03272007.
;
_journal_date_recd_electronic     2009-11-24
_journal_date_accepted     2009-12-15
_journal_name_full     'Acta Crystallographica, Section E'
_journal_year     2010
_journal_volume     66
_journal_issue      1
_journal_page_first     o221
_journal_page_last     o222
_journal_paper_category     QO
_journal_coeditor_code     ZS2024
_publ_contact_author_name
;
Guzei, Ilia A.
;
_publ_contact_author_address
;
Department of Chemistry
University of Wisconsin-Madison
1101 University Ave
Madison, Wisconsin  53706
USA
;
_publ_contact_author_email     iguzei@chem.wisc.edu
_publ_contact_author_fax     '608-262-0381'
_publ_contact_author_phone     '608-263-4694'
_publ_section_title
;
2-[3-(Methyldiphenylsilyl)propyl]isoindoline-1,3-dione
;
loop_
    _publ_author_name
    _publ_author_address
    'Guzei, Ilia A.'
;
Department of Chemistry
University of Wisconsin--Madison
1101 University Ave
Madison, Wisconsin 53706
USA
;
    'Spencer, Lara C.'
;
Department of Chemistry
University of Wisconsin--Madison
1101 University Ave
Madison, Wisconsin 53706
USA
;
    'Zakai, Uzma I.'
;
Department of Chemistry
University of Wisconsin--Madison
1101 University Ave
Madison, Wisconsin 53706
USA
;
    'Lynch, Daniel C.'
;
Department of Chemistry
University of Wisconsin--Madison
1101 University Ave
Madison, Wisconsin 53706
USA
;
data_I
_chemical_name_systematic
;
2-[3-(Methyldiphenylsilyl)propyl]isoindoline-1,3-dione
;
_chemical_name_common     ?
_chemical_formula_moiety     'C24 H23 N O2 Si'
_chemical_formula_sum     'C24 H23 N O2 Si'
_chemical_formula_iupac     'C24 H23 N O2 Si'
_chemical_formula_weight     385.52
_chemical_melting_point     ?
_symmetry_cell_setting     'monoclinic'
_symmetry_space_group_name_H-M     'C 2/c'
_symmetry_space_group_name_Hall     '-C 2yc'
loop_
    _symmetry_equiv_pos_as_xyz
    'x, y, z'
    '-x, y, -z+1/2'
    'x+1/2, y+1/2, z'
    '-x+1/2, y+1/2, -z+1/2'
    '-x, -y, -z'
    'x, -y, z-1/2'
    '-x+1/2, -y+1/2, -z'
    'x+1/2, -y+1/2, z-1/2'
_cell_length_a     19.277(3)
_cell_length_b     13.238(2)
_cell_length_c     19.272(3)
_cell_angle_alpha     90.00
_cell_angle_beta     116.987(6)
_cell_angle_gamma     90.00
_cell_volume     4382.5(12)
_cell_formula_units_Z     8
_cell_measurement_reflns_used     3839
_cell_measurement_theta_min     2.3713
_cell_measurement_theta_max     22.7619
_cell_measurement_temperature     300(2)
_exptl_crystal_description     block
_exptl_crystal_colour     colourless
_exptl_crystal_size_max     0.30
_exptl_crystal_size_mid     0.30
_exptl_crystal_size_min     0.30
_exptl_crystal_density_diffrn     1.169
_exptl_crystal_density_meas     ?
_exptl_crystal_density_method     'not measured'
_exptl_crystal_F_000     1632
_exptl_absorpt_coefficient_mu     0.125
_exptl_absorpt_correction_type     'multi-scan'
_exptl_absorpt_process_details
;
(SADABS; Bruker, 2009)
;
_exptl_absorpt_correction_T_min     0.9635
_exptl_absorpt_correction_T_max     0.9635
_exptl_special_details
;
;
_diffrn_ambient_temperature     300(2)
_diffrn_radiation_type     Mo-K\a
_diffrn_radiation_wavelength     0.71073
_diffrn_radiation_source     'micro-focus sealed tube'
_diffrn_radiation_monochromator     'doubly curved silicon crystal'
_diffrn_measurement_device_type     'Bruker SMART X2S'
_diffrn_measurement_method     '\w scans'
_diffrn_detector_area_resol_mean     ?
_diffrn_reflns_number     15551
_diffrn_reflns_av_R_equivalents     0.0511
_diffrn_reflns_av_sigmaI/netI     0.0494
_diffrn_reflns_theta_min     1.94
_diffrn_reflns_theta_max     26.46
_diffrn_reflns_theta_full     25.00
_diffrn_measured_fraction_theta_max     0.987
_diffrn_measured_fraction_theta_full     0.997
_diffrn_reflns_limit_h_min     -23
_diffrn_reflns_limit_h_max     21
_diffrn_reflns_limit_k_min     -16
_diffrn_reflns_limit_k_max     16
_diffrn_reflns_limit_l_min     -20
_diffrn_reflns_limit_l_max     24
_refine_special_details
;
Refinement of <i>F</i>^2^ against ALL reflections. The weighted <i>R</i>-factor
<i>wR</i> and goodness of fit <i>S</i> are based on <i>F</i>^2^, conventional
<i>R</i>-factors <i>R</i> are based on <i>F</i>, with <i>F</i> set to zero for
negative <i>F</i>^2^. The threshold expression of <i>F</i>^2^ >
\s(<i>F</i>^2^) is used only for calculating <i>R</i>-factors(gt) <i>etc</i>.
and is not relevant to the choice of reflections for refinement.
<i>R</i>-factors based on <i>F</i>^2^ are statistically about twice as large
as those based on <i>F</i>, and <i>R</i>- factors based on ALL data will be
even larger.
;
_reflns_number_total     4470
_reflns_number_gt     2693
_reflns_threshold_expression     I>2\s(I)
_refine_ls_structure_factor_coef     Fsqd
_refine_ls_matrix_type     full
_refine_ls_R_factor_all     0.0966
_refine_ls_R_factor_gt     0.0526
_refine_ls_wR_factor_gt     0.1452
_refine_ls_wR_factor_ref     0.1748
_refine_ls_goodness_of_fit_ref     1.015
_refine_ls_restrained_S_all     1.015
_refine_ls_number_reflns     4470
_refine_ls_number_parameters     254
_refine_ls_number_restraints     0
_refine_ls_number_constraints     0
_refine_ls_hydrogen_treatment     constr
_refine_ls_weighting_scheme     calc
_refine_ls_weighting_details
                 'calc w=1/[\s^2^(Fo^2^)+(0.1020P)^2^] where P=(Fo^2^+2Fc^2^)/3'
_atom_sites_solution_hydrogens     geom
_atom_sites_solution_primary     direct
_atom_sites_solution_secondary     difmap
_refine_ls_shift/su_max     0.000
_refine_ls_shift/su_mean     0.000
_refine_diff_density_max     0.201
_refine_diff_density_min     -0.218
_refine_ls_extinction_method     none
_refine_ls_extinction_coef     ?
loop_
    _atom_type_symbol
    _atom_type_description
    _atom_type_scat_dispersion_real
    _atom_type_scat_dispersion_imag
    _atom_type_scat_source
    'C' 'C' 0.0033 0.0016
                         'International Tables Vol C Tables 4.2.6.8 and 6.1.1.4'
    'H' 'H' 0.0000 0.0000
                         'International Tables Vol C Tables 4.2.6.8 and 6.1.1.4'
    'N' 'N' 0.0061 0.0033
                         'International Tables Vol C Tables 4.2.6.8 and 6.1.1.4'
    'O' 'O' 0.0106 0.0060
                         'International Tables Vol C Tables 4.2.6.8 and 6.1.1.4'
    'Si' 'Si' 0.0817 0.0704
                         'International Tables Vol C Tables 4.2.6.8 and 6.1.1.4'
_computing_data_collection     '<i>GIS</i> (Bruker, 2009)'
_computing_cell_refinement     '<i>SAINT</i> (Bruker, 2009)'
_computing_data_reduction     '<i>SAINT</i> (Bruker, 2009)'
_computing_structure_solution     '<i>SHELXTL</i> (Sheldrick, 2008)'
_computing_structure_refinement
;
<i>SHELXTL</i> (Sheldrick, 2008), <i>OLEX2</i> (Dolomanov <i>et al.</i>,
2009)
and <i>FCF_filter</i> (Guzei, 2007)
;
_computing_molecular_graphics     '<i>SHELXTL</i> (Sheldrick, 2008)'
_computing_publication_material
;
<i>SHELXTL</i> (Sheldrick, 2008), <i>modiCIFer</i> (Guzei, 2007)
and
<i>publCIF</i> (Westrip, 2010)
;
loop_
    _atom_site_type_symbol
    _atom_site_label
    _atom_site_fract_x
    _atom_site_fract_y
    _atom_site_fract_z
    _atom_site_U_iso_or_equiv
    _atom_site_adp_type
    _atom_site_calc_flag
    _atom_site_refinement_flags
    _atom_site_occupancy
    _atom_site_disorder_assembly
    _atom_site_disorder_group
    Si Si1 0.49123(4) 0.69714(5) 0.07188(4) 0.0625(2) Uani d . 1 . .
    O O1 0.22870(10) 0.74572(11) 0.13602(10) 0.0738(5) Uani d . 1 . .
    O O2 0.28657(14) 0.41221(13) 0.16823(14) 0.1108(8) Uani d . 1 . .
    N N1 0.26255(10) 0.57953(12) 0.13731(11) 0.0566(5) Uani d . 1 . .
    C C1 0.52300(14) 0.67920(17) -0.00584(15) 0.0653(6) Uani d . 1 . .
    C C2 0.47118(17) 0.6588(2) -0.08206(16) 0.0812(8) Uani d . 1 . .
    H H2 0.4186 0.6520 -0.0956 0.097 Uiso calc R 1 . .
    C C3 0.4956(2) 0.6483(2) -0.13887(18) 0.0995(10) Uani d . 1 . .
    H H3 0.4593 0.6351 -0.1900 0.119 Uiso calc R 1 . .
    C C4 0.5722(2) 0.6569(2) -0.1209(2) 0.0993(10) Uani d . 1 . .
    H H4 0.5881 0.6496 -0.1596 0.119 Uiso calc R 1 . .
    C C5 0.6249(2) 0.6761(2) -0.0473(2) 0.0980(10) Uani d . 1 . .
    H H5 0.6773 0.6816 -0.0349 0.118 Uiso calc R 1 . .
    C C6 0.60125(16) 0.6874(2) 0.01005(19) 0.0855(8) Uani d . 1 . .
    H H6 0.6384 0.7010 0.0608 0.103 Uiso calc R 1 . .
    C C7 0.47864(13) 0.8354(2) 0.08261(14) 0.0651(6) Uani d . 1 . .
    C C8 0.5175(2) 0.8887(3) 0.15175(19) 0.1228(12) Uani d . 1 . .
    H H8 0.5505 0.8541 0.1967 0.147 Uiso calc R 1 . .
    C C9 0.5085(3) 0.9920(4) 0.1554(3) 0.1427(17) Uani d . 1 . .
    H H9 0.5362 1.0256 0.2025 0.171 Uiso calc R 1 . .
    C C10 0.4601(2) 1.0448(3) 0.0918(3) 0.1084(12) Uani d . 1 . .
    H H10 0.4534 1.1139 0.09050 0.130 Uiso calc R 1 . .
    C C11 0.42195(19) 0.9959(2) 0.0240(2) 0.1046(10) Uani d . 1 . .
    H H11 0.3888 1.0313 -0.0205 0.126 Uiso calc R 1 . .
    C C12 0.43174(16) 0.8933(2) 0.01984(18) 0.0872(8) Uani d . 1 . .
    H H12 0.4050 0.8617 -0.0282 0.105 Uiso calc R 1 . .
    C C13 0.56729(17) 0.6463(3) 0.16613(16) 0.1021(10) Uani d . 1 . .
    H H13A 0.6151 0.6823 0.1808 0.153 Uiso calc R 1 . .
    H H13B 0.5753 0.5758 0.1603 0.153 Uiso calc R 1 . .
    H H13C 0.5506 0.6545 0.2057 0.153 Uiso calc R 1 . .
    C C14 0.39646(13) 0.63048(18) 0.04274(12) 0.0603(6) Uani d . 1 . .
    H H14A 0.3568 0.6634 -0.0030 0.072 Uiso calc R 1 . .
    H H14B 0.4014 0.5616 0.0284 0.072 Uiso calc R 1 . .
    C C15 0.36934(13) 0.62798(19) 0.10561(13) 0.0630(6) Uani d . 1 . .
    H H15A 0.4053 0.5873 0.1489 0.076 Uiso calc R 1 . .
    H H15B 0.3704 0.6960 0.1247 0.076 Uiso calc R 1 . .
    C C16 0.28795(13) 0.58526(18) 0.07650(14) 0.0635(6) Uani d . 1 . .
    H H16A 0.2518 0.6273 0.0344 0.076 Uiso calc R 1 . .
    H H16B 0.2865 0.5181 0.0557 0.076 Uiso calc R 1 . .
    C C17 0.23600(12) 0.66153(16) 0.16301(13) 0.0539(5) Uani d . 1 . .
    C C18 0.21922(11) 0.62472(16) 0.22621(13) 0.0542(5) Uani d . 1 . .
    C C19 0.19309(15) 0.67446(19) 0.27256(16) 0.0721(7) Uani d . 1 . .
    H H19 0.1810 0.7429 0.2658 0.086 Uiso calc R 1 . .
    C C20 0.18555(18) 0.6191(2) 0.32939(17) 0.0896(8) Uani d . 1 . .
    H H20 0.1681 0.6508 0.3616 0.108 Uiso calc R 1 . .
    C C21 0.2033(2) 0.5187(3) 0.33913(19) 0.0996(10) Uani d . 1 . .
    H H21 0.1974 0.4831 0.3777 0.120 Uiso calc R 1 . .
    C C22 0.22994(18) 0.4688(2) 0.29304(19) 0.0908(9) Uani d . 1 . .
    H H22 0.2424 0.4005 0.3002 0.109 Uiso calc R 1 . .
    C C23 0.23748(13) 0.52346(17) 0.23615(15) 0.0636(6) Uani d . 1 . .
    C C24 0.26513(14) 0.49367(18) 0.17894(16) 0.0691(7) Uani d . 1 . .
loop_
    _atom_site_aniso_label
    _atom_site_aniso_U_11
    _atom_site_aniso_U_22
    _atom_site_aniso_U_33
    _atom_site_aniso_U_12
    _atom_site_aniso_U_13
    _atom_site_aniso_U_23
    Si1 0.0530(4) 0.0846(5) 0.0515(4) 0.0067(3) 0.0251(3) 0.0098(3)
    O1 0.0954(13) 0.0496(10) 0.0769(11) 0.0033(8) 0.0396(10) 0.0045(8)
    O2 0.158(2) 0.0577(11) 0.180(2) 0.0346(11) 0.1325(19) 0.0264(12)
    N1 0.0634(11) 0.0494(10) 0.0682(11) 0.0020(8) 0.0397(10) 0.0031(9)
    C1 0.0648(15) 0.0681(15) 0.0721(16) 0.0150(11) 0.0390(13) 0.0143(12)
    C2 0.0806(18) 0.105(2) 0.0716(17) 0.0091(15) 0.0464(15) 0.0002(15)
    C3 0.124(3) 0.115(2) 0.078(2) 0.015(2) 0.062(2) -0.0006(17)
    C4 0.128(3) 0.096(2) 0.118(3) 0.030(2) 0.095(3) 0.017(2)
    C5 0.089(2) 0.101(2) 0.137(3) 0.0220(17) 0.079(2) 0.024(2)
    C6 0.0721(18) 0.106(2) 0.094(2) 0.0130(14) 0.0510(16) 0.0172(16)
    C7 0.0525(13) 0.0877(17) 0.0616(14) -0.0116(11) 0.0314(12) -0.0121(12)
    C8 0.155(3) 0.119(3) 0.073(2) -0.012(2) 0.033(2) -0.0198(19)
    C9 0.204(5) 0.115(3) 0.110(3) -0.040(3) 0.072(3) -0.056(3)
    C10 0.114(3) 0.086(2) 0.155(4) -0.017(2) 0.087(3) -0.035(2)
    C11 0.082(2) 0.079(2) 0.132(3) -0.0013(16) 0.031(2) -0.014(2)
    C12 0.0730(17) 0.0759(19) 0.088(2) -0.0038(14) 0.0153(15) -0.0160(15)
    C13 0.0762(19) 0.147(3) 0.0691(18) 0.0160(18) 0.0204(16) 0.0311(18)
    C14 0.0647(14) 0.0678(14) 0.0523(12) 0.0030(11) 0.0300(11) 0.0069(10)
    C15 0.0629(14) 0.0735(15) 0.0577(13) -0.0023(11) 0.0318(12) 0.0032(11)
    C16 0.0670(15) 0.0629(14) 0.0661(15) -0.0037(11) 0.0349(13) -0.0027(11)
    C17 0.0511(12) 0.0451(12) 0.0595(13) -0.0003(9) 0.0198(10) -0.0006(10)
    C18 0.0479(12) 0.0533(12) 0.0636(13) -0.0007(9) 0.0272(11) -0.0002(10)
    C19 0.0773(17) 0.0658(15) 0.0805(17) 0.0008(12) 0.0422(15) -0.0088(13)
    C20 0.101(2) 0.101(2) 0.090(2) 0.0022(17) 0.0634(18) -0.0063(17)
    C21 0.117(3) 0.112(3) 0.101(2) 0.0117(19) 0.077(2) 0.0269(19)
    C22 0.104(2) 0.0776(18) 0.121(2) 0.0234(15) 0.078(2) 0.0353(17)
    C23 0.0628(14) 0.0561(13) 0.0859(16) 0.0079(10) 0.0461(13) 0.0131(12)
    C24 0.0741(16) 0.0513(14) 0.1020(19) 0.0119(11) 0.0577(15) 0.0121(12)
_geom_special_details
;
All e.s.d.'s (except the e.s.d. in the dihedral angle between two l.s. planes)
are estimated using the full covariance matrix. The cell e.s.d.'s are taken
into account individually in the estimation of e.s.d.'s in distances, angles
and torsion angles; correlations between e.s.d.'s in cell parameters are only
used when they are defined by crystal symmetry. An approximate (isotropic)
treatment of cell e.s.d.'s is used for estimating e.s.d.'s involving l.s.
planes.
;
loop_
    _geom_bond_atom_site_label_1
    _geom_bond_atom_site_label_2
    _geom_bond_site_symmetry_2
    _geom_bond_distance
    _geom_bond_publ_flag
    Si1 C13 . 1.867(3) ?
    Si1 C7 . 1.870(3) ?
    Si1 C14 . 1.871(2) ?
    Si1 C1 . 1.873(3) ?
    O1 C17 . 1.211(2) ?
    O2 C24 . 1.206(3) ?
    N1 C24 . 1.379(3) ?
    N1 C17 . 1.384(3) ?
    N1 C16 . 1.463(3) ?
    C1 C2 . 1.377(4) ?
    C1 C6 . 1.401(4) ?
    C2 C3 . 1.381(4) ?
    C2 H2 . 0.9300 ?
    C3 C4 . 1.360(4) ?
    C3 H3 . 0.9300 ?
    C4 C5 . 1.342(5) ?
    C4 H4 . 0.9300 ?
    C5 C6 . 1.382(4) ?
    C5 H5 . 0.9300 ?
    C6 H6 . 0.9300 ?
    C7 C12 . 1.369(4) ?
    C7 C8 . 1.389(4) ?
    C8 C9 . 1.384(5) ?
    C8 H8 . 0.9300 ?
    C9 C10 . 1.351(5) ?
    C9 H9 . 0.9300 ?
    C10 C11 . 1.340(5) ?
    C10 H10 . 0.9300 ?
    C11 C12 . 1.378(4) ?
    C11 H11 . 0.9300 ?
    C12 H12 . 0.9300 ?
    C13 H13A . 0.9600 ?
    C13 H13B . 0.9600 ?
    C13 H13C . 0.9600 ?
    C14 C15 . 1.522(3) ?
    C14 H14A . 0.9700 ?
    C14 H14B . 0.9700 ?
    C15 C16 . 1.516(3) ?
    C15 H15A . 0.9700 ?
    C15 H15B . 0.9700 ?
    C16 H16A . 0.9700 ?
    C16 H16B . 0.9700 ?
    C17 C18 . 1.478(3) ?
    C18 C19 . 1.376(3) ?
    C18 C23 . 1.377(3) ?
    C19 C20 . 1.379(4) ?
    C19 H19 . 0.9300 ?
    C20 C21 . 1.364(4) ?
    C20 H20 . 0.9300 ?
    C21 C22 . 1.379(4) ?
    C21 H21 . 0.9300 ?
    C22 C23 . 1.375(3) ?
    C22 H22 . 0.9300 ?
    C23 C24 . 1.479(3) ?
loop_
    _geom_angle_atom_site_label_1
    _geom_angle_atom_site_label_2
    _geom_angle_atom_site_label_3
    _geom_angle_site_symmetry_1
    _geom_angle_site_symmetry_3
    _geom_angle
    _geom_angle_publ_flag
    C13 Si1 C7 . . 109.25(14) ?
    C13 Si1 C14 . . 110.53(12) ?
    C7 Si1 C14 . . 109.68(11) ?
    C13 Si1 C1 . . 109.56(13) ?
    C7 Si1 C1 . . 108.56(10) ?
    C14 Si1 C1 . . 109.22(11) ?
    C24 N1 C17 . . 111.09(19) ?
    C24 N1 C16 . . 124.89(18) ?
    C17 N1 C16 . . 123.95(18) ?
    C2 C1 C6 . . 115.9(2) ?
    C2 C1 Si1 . . 122.39(19) ?
    C6 C1 Si1 . . 121.7(2) ?
    C1 C2 C3 . . 121.5(3) ?
    C1 C2 H2 . . 119.3 ?
    C3 C2 H2 . . 119.3 ?
    C4 C3 C2 . . 120.8(3) ?
    C4 C3 H3 . . 119.6 ?
    C2 C3 H3 . . 119.6 ?
    C5 C4 C3 . . 119.8(3) ?
    C5 C4 H4 . . 120.1 ?
    C3 C4 H4 . . 120.1 ?
    C4 C5 C6 . . 120.1(3) ?
    C4 C5 H5 . . 120.0 ?
    C6 C5 H5 . . 120.0 ?
    C5 C6 C1 . . 122.0(3) ?
    C5 C6 H6 . . 119.0 ?
    C1 C6 H6 . . 119.0 ?
    C12 C7 C8 . . 114.6(3) ?
    C12 C7 Si1 . . 121.12(19) ?
    C8 C7 Si1 . . 124.2(2) ?
    C9 C8 C7 . . 121.7(4) ?
    C9 C8 H8 . . 119.2 ?
    C7 C8 H8 . . 119.2 ?
    C10 C9 C8 . . 121.0(3) ?
    C10 C9 H9 . . 119.5 ?
    C8 C9 H9 . . 119.5 ?
    C11 C10 C9 . . 118.9(4) ?
    C11 C10 H10 . . 116.0 ?
    C9 C10 H10 . . 125.0 ?
    C10 C11 C12 . . 120.2(4) ?
    C10 C11 H11 . . 119.9 ?
    C12 C11 H11 . . 119.9 ?
    C7 C12 C11 . . 123.6(3) ?
    C7 C12 H12 . . 118.2 ?
    C11 C12 H12 . . 118.2 ?
    Si1 C13 H13A . . 109.5 ?
    Si1 C13 H13B . . 109.5 ?
    H13A C13 H13B . . 109.5 ?
    Si1 C13 H13C . . 109.5 ?
    H13A C13 H13C . . 109.5 ?
    H13B C13 H13C . . 109.5 ?
    C15 C14 Si1 . . 114.37(15) ?
    C15 C14 H14A . . 108.7 ?
    Si1 C14 H14A . . 108.7 ?
    C15 C14 H14B . . 108.7 ?
    Si1 C14 H14B . . 108.7 ?
    H14A C14 H14B . . 107.6 ?
    C16 C15 C14 . . 112.66(18) ?
    C16 C15 H15A . . 109.1 ?
    C14 C15 H15A . . 109.1 ?
    C16 C15 H15B . . 109.1 ?
    C14 C15 H15B . . 109.1 ?
    H15A C15 H15B . . 107.8 ?
    N1 C16 C15 . . 112.92(18) ?
    N1 C16 H16A . . 109.0 ?
    C15 C16 H16A . . 109.0 ?
    N1 C16 H16B . . 109.0 ?
    C15 C16 H16B . . 109.0 ?
    H16A C16 H16B . . 107.8 ?
    O1 C17 N1 . . 123.9(2) ?
    O1 C17 C18 . . 129.1(2) ?
    N1 C17 C18 . . 106.93(18) ?
    C19 C18 C23 . . 121.4(2) ?
    C19 C18 C17 . . 131.2(2) ?
    C23 C18 C17 . . 107.33(19) ?
    C18 C19 C20 . . 117.6(2) ?
    C18 C19 H19 . . 121.2 ?
    C20 C19 H19 . . 121.2 ?
    C21 C20 C19 . . 121.1(3) ?
    C21 C20 H20 . . 119.5 ?
    C19 C20 H20 . . 119.5 ?
    C20 C21 C22 . . 121.4(3) ?
    C20 C21 H21 . . 119.3 ?
    C22 C21 H21 . . 119.3 ?
    C23 C22 C21 . . 117.8(3) ?
    C23 C22 H22 . . 121.1 ?
    C21 C22 H22 . . 121.1 ?
    C22 C23 C18 . . 120.7(2) ?
    C22 C23 C24 . . 131.1(2) ?
    C18 C23 C24 . . 108.15(19) ?
    O2 C24 N1 . . 124.2(2) ?
    O2 C24 C23 . . 129.3(2) ?
    N1 C24 C23 . . 106.49(19) ?
loop_
    _geom_torsion_atom_site_label_1
    _geom_torsion_atom_site_label_2
    _geom_torsion_atom_site_label_3
    _geom_torsion_atom_site_label_4
    _geom_torsion_site_symmetry_1
    _geom_torsion_site_symmetry_2
    _geom_torsion_site_symmetry_3
    _geom_torsion_site_symmetry_4
    _geom_torsion
    _geom_torsion_publ_flag
    C13 Si1 C1 C2 . . . . 145.6(2) ?
    C7 Si1 C1 C2 . . . . -95.1(2) ?
    C14 Si1 C1 C2 . . . . 24.4(2) ?
    C13 Si1 C1 C6 . . . . -35.4(3) ?
    C7 Si1 C1 C6 . . . . 83.8(2) ?
    C14 Si1 C1 C6 . . . . -156.6(2) ?
    C6 C1 C2 C3 . . . . -0.6(4) ?
    Si1 C1 C2 C3 . . . . 178.4(2) ?
    C1 C2 C3 C4 . . . . 0.6(5) ?
    C2 C3 C4 C5 . . . . -0.1(5) ?
    C3 C4 C5 C6 . . . . -0.4(5) ?
    C4 C5 C6 C1 . . . . 0.3(4) ?
    C2 C1 C6 C5 . . . . 0.2(4) ?
    Si1 C1 C6 C5 . . . . -178.8(2) ?
    C13 Si1 C7 C12 . . . . 173.6(2) ?
    C14 Si1 C7 C12 . . . . -65.2(2) ?
    C1 Si1 C7 C12 . . . . 54.1(2) ?
    C13 Si1 C7 C8 . . . . -3.2(3) ?
    C14 Si1 C7 C8 . . . . 118.1(3) ?
    C1 Si1 C7 C8 . . . . -122.6(3) ?
    C12 C7 C8 C9 . . . . 0.1(5) ?
    Si1 C7 C8 C9 . . . . 177.1(3) ?
    C7 C8 C9 C10 . . . . 1.2(7) ?
    C8 C9 C10 C11 . . . . -1.6(7) ?
    C9 C10 C11 C12 . . . . 0.6(6) ?
    C8 C7 C12 C11 . . . . -1.2(4) ?
    Si1 C7 C12 C11 . . . . -178.2(2) ?
    C10 C11 C12 C7 . . . . 0.9(5) ?
    C13 Si1 C14 C15 . . . . 52.0(2) ?
    C7 Si1 C14 C15 . . . . -68.50(19) ?
    C1 Si1 C14 C15 . . . . 172.63(15) ?
    Si1 C14 C15 C16 . . . . 172.75(17) ?
    C24 N1 C16 C15 . . . . -98.5(3) ?
    C17 N1 C16 C15 . . . . 78.4(3) ?
    C14 C15 C16 N1 . . . . 178.08(18) ?
    C24 N1 C17 O1 . . . . 179.8(2) ?
    C16 N1 C17 O1 . . . . 2.5(3) ?
    C24 N1 C17 C18 . . . . -0.7(2) ?
    C16 N1 C17 C18 . . . . -177.91(18) ?
    O1 C17 C18 C19 . . . . -1.8(4) ?
    N1 C17 C18 C19 . . . . 178.6(2) ?
    O1 C17 C18 C23 . . . . -179.6(2) ?
    N1 C17 C18 C23 . . . . 0.9(2) ?
    C23 C18 C19 C20 . . . . -0.2(4) ?
    C17 C18 C19 C20 . . . . -177.7(2) ?
    C18 C19 C20 C21 . . . . -0.1(4) ?
    C19 C20 C21 C22 . . . . 0.4(5) ?
    C20 C21 C22 C23 . . . . -0.5(5) ?
    C21 C22 C23 C18 . . . . 0.3(4) ?
    C21 C22 C23 C24 . . . . 178.8(3) ?
    C19 C18 C23 C22 . . . . 0.1(4) ?
    C17 C18 C23 C22 . . . . 178.1(2) ?
    C19 C18 C23 C24 . . . . -178.8(2) ?
    C17 C18 C23 C24 . . . . -0.8(2) ?
    C17 N1 C24 O2 . . . . -179.6(3) ?
    C16 N1 C24 O2 . . . . -2.4(4) ?
    C17 N1 C24 C23 . . . . 0.2(3) ?
    C16 N1 C24 C23 . . . . 177.42(18) ?
    C22 C23 C24 O2 . . . . 1.4(5) ?
    C18 C23 C24 O2 . . . . -179.9(3) ?
    C22 C23 C24 N1 . . . . -178.4(3) ?
    C18 C23 C24 N1 . . . . 0.4(3) ?
loop_
    _geom_hbond_atom_site_label_D
    _geom_hbond_atom_site_label_H
    _geom_hbond_atom_site_label_A
    _geom_hbond_site_symmetry_A
    _geom_hbond_distance_DH
    _geom_hbond_distance_HA
    _geom_hbond_distance_DA
    _geom_hbond_angle_DHA
    _geom_hbond_publ_flag
    C4 H4 O2 5_665 0.93 2.63 3.366(4) 137 yes
    C14 H14A O1 7_565 0.97 2.63 3.582(3) 169 yes
    C19 H19 O2 4_555 0.93 2.51 3.310(3) 144 yes
    C22 H22 O1 4_545 0.93 2.32 3.200(3) 157 yes
