# Supplementary material for: 2-[3-(Methyl­diphenyl­silyl)prop­yl]isoindoline-1,3-dione
Source: Acta Crystallogr Sect E Struct Rep Online. 2009 Dec 24;66(Pt 1):o221–2. doi: 10.1107/S1600536809054117 (PMC2980052; doi:10.1107/S1600536809054117)
Supplement: Supplementary file 2 [file e-66-0o221-Isup2.hkl]

# 
# h,k,l, Fc-squared, Fo-squared, sigma(Fo-squared) and status flag 
# 
data_I
_shelx_title ' SCAN_0M IN C2/C' 
_shelx_refln_list_code          4 
_shelx_F_calc_maximum      421.89 
_exptl_crystal_F_000      1632.00 
_reflns_d_resolution_high  0.7975 
 
loop_ 
 _symmetry_equiv_pos_as_xyz 
 'x, y, z' 
 '-x, y, -z+1/2' 
 'x+1/2, y+1/2, z' 
 '-x+1/2, y+1/2, -z+1/2' 
 '-x, -y, -z' 
 'x, -y, z-1/2' 
 '-x+1/2, -y+1/2, -z' 
 'x+1/2, -y+1/2, z-1/2' 
 
_cell_length_a    19.2771 
_cell_length_b    13.2376 
_cell_length_c    19.2717 
_cell_angle_alpha  90.000 
_cell_angle_beta  116.987 
_cell_angle_gamma  90.000 
 
_shelx_F_squared_multiplier     1.000 
 
loop_ 
 _refln_index_h 
 _refln_index_k 
 _refln_index_l 
 _refln_F_squared_calc 
 _refln_F_squared_meas 
 _refln_F_squared_sigma 
 _refln_observed_status 
   4   0   0   168443.83   111680.30   3555.16 o 
   6   0   0     9100.40     9245.34    193.14 o 
   8   0   0    13529.70    14465.06    368.31 o 
  10   0   0     4231.93     4058.00    106.77 o 
  12   0   0      448.48      348.70     26.99 o 
  14   0   0      651.02      679.46     63.21 o 
  16   0   0       83.75       93.49     38.19 o 
  20   0   0       58.95       32.92     31.60 o 
   1   1   0        4.42        0.59      0.95 o 
   3   1   0     1163.02     1066.68     20.93 o 
   5   1   0     7180.74     7657.84    124.07 o 
   7   1   0     2219.89     2124.86     38.15 o 
   9   1   0     2527.38     2376.38     45.40 o 
  11   1   0        0.18       -4.35      7.69 o 
  13   1   0        1.64       -9.12      9.12 o 
  15   1   0       20.03       26.99     28.31 o 
  17   1   0        8.30        6.64     21.51 o 
  19   1   0       41.25      106.53     25.87 o 
  21   1   0        2.07        1.15     21.75 o 
   0   2   0      984.59      739.99     20.85 o 
   2   2   0    33212.61    31164.73    563.26 o 
   4   2   0     3894.54     3665.53     81.85 o 
   6   2   0    12945.65    13090.27    253.78 o 
   8   2   0     2893.09     2973.00     55.94 o 
  10   2   0     1843.64     1890.62     57.81 o 
  12   2   0      219.31      194.51     10.06 o 
  14   2   0       59.39       88.13     15.50 o 
  16   2   0       68.52      102.21     15.85 o 
  18   2   0       25.29       44.72     22.46 o 
  20   2   0        4.54      -22.29     22.29 o 
   1   3   0   124693.98   106515.99   2853.79 o 
   3   3   0    16949.84    16032.71    290.01 o 
   5   3   0     2352.84     2326.98     41.67 o 
   7   3   0     4722.67     4936.01    105.43 o 
   9   3   0     2911.18     2872.92     68.86 o 
  11   3   0      930.18      905.20     26.13 o 
  13   3   0      182.94      150.57     15.05 o 
  15   3   0      299.51      267.09     30.68 o 
  17   3   0       10.02       19.75     15.00 o 
  19   3   0       29.86       12.68     23.40 o 
  21   3   0        0.24        0.14     25.87 o 
   0   4   0    27526.35    27171.77    694.37 o 
   2   4   0     7869.77     8300.98    150.87 o 
   4   4   0     3142.61     3157.45     59.04 o 
   6   4   0       38.22       39.80      5.07 o 
   8   4   0      678.48      753.69     42.95 o 
  10   4   0      123.09      126.66     12.11 o 
  12   4   0      508.13      551.19     20.20 o 
  14   4   0        0.35        4.45     11.76 o 
  16   4   0        4.73       -2.24     12.46 o 
  18   4   0        0.63       -5.25     23.90 o 
  20   4   0       28.86       17.60     25.29 o 
   1   5   0     4141.09     3696.15     86.78 o 
   3   5   0    10256.37    10663.33    223.25 o 
   5   5   0       14.40       20.98      6.10 o 
   7   5   0     7698.08     7816.24    152.85 o 
   9   5   0        5.66       -4.26     10.11 o 
  11   5   0     1230.19     1211.68     65.19 o 
  13   5   0      119.73      143.72     15.09 o 
  15   5   0      148.51      183.36     22.90 o 
  17   5   0       36.99       26.65     14.41 o 
  19   5   0       51.14       67.81     26.07 o 
   0   6   0    22100.69    22990.02    677.82 o 
   2   6   0    16821.20    17682.70    373.64 o 
   4   6   0      231.24      272.62     13.35 o 
   6   6   0      999.01     1056.42     26.42 o 
   8   6   0     1111.05     1104.58     27.77 o 
  10   6   0      296.08      305.57     17.37 o 
  12   6   0      401.96      410.86     21.10 o 
  14   6   0       44.11       21.60     13.71 o 
  16   6   0       23.40        5.50     14.42 o 
  18   6   0       71.18       65.24     18.68 o 
   1   7   0      716.94      859.49     31.64 o 
   3   7   0      148.66      224.54     17.30 o 
   5   7   0     7231.47     7624.23    162.22 o 
   7   7   0      198.42      261.20     12.04 o 
   9   7   0     1696.84     1680.04     40.16 o 
  11   7   0       75.13       55.06     13.18 o 
  13   7   0      352.03      361.09     21.21 o 
  15   7   0        1.16      -13.67     13.67 o 
  17   7   0       11.45      -11.82     15.48 o 
  19   7   0        0.04       20.91     23.62 o 
   0   8   0      514.96      704.42     36.69 o 
   2   8   0     2817.63     2924.60     80.42 o 
   4   8   0       66.62       55.38     10.82 o 
   6   8   0     2922.69     2895.16     80.03 o 
   8   8   0      249.58      219.60     13.20 o 
  10   8   0      442.12      460.10     19.26 o 
  12   8   0       44.54       53.17     14.14 o 
  14   8   0        6.93      -14.28     14.28 o 
  16   8   0       21.00       30.65     16.48 o 
  18   8   0       13.38        8.92     19.50 o 
   1   9   0     1181.73     1210.83     43.90 o 
   3   9   0      178.88      208.68     14.68 o 
   5   9   0       95.33      101.61     12.60 o 
   7   9   0       61.64       52.40     17.68 o 
   9   9   0       90.79      100.29     11.85 o 
  11   9   0      124.69      111.83     15.36 o 
  13   9   0        5.52       13.74     17.65 o 
  15   9   0       27.63       29.33     16.78 o 
  17   9   0       25.76       10.10     20.27 o 
   0  10   0      549.95      438.61     30.35 o 
   2  10   0      106.24       95.51     17.68 o 
   4  10   0      236.14      282.69     18.05 o 
   6  10   0      239.95      234.65     19.46 o 
   8  10   0      113.33      128.87     13.65 o 
  10  10   0      348.07      398.07     22.16 o 
  12  10   0      102.26      115.12     16.40 o 
  14  10   0      130.10      113.19     21.73 o 
  16  10   0       23.45       -7.16     20.96 o 
   1  11   0       47.70       68.97     14.71 o 
   3  11   0       28.99        1.57     12.75 o 
   5  11   0     1086.24     1061.66     36.67 o 
   7  11   0      138.45      127.51     15.63 o 
   9  11   0      517.86      500.14     22.77 o 
  11  11   0      235.31      250.15     29.09 o 
  13  11   0       43.55       45.90     20.64 o 
  15  11   0       61.57       59.82     22.71 o 
   0  12   0      840.21      750.38     78.35 o 
   2  12   0      952.56      987.40     51.32 o 
   4  12   0      538.22      415.95     22.90 o 
   6  12   0      347.50      381.27     26.25 o 
   8  12   0        0.40       -6.13     12.11 o 
  10  12   0       18.44       14.36     19.44 o 
  12  12   0        7.42       22.13     20.82 o 
  14  12   0        4.43       12.64     22.05 o 
   1  13   0       19.75       22.10     14.19 o 
   3  13   0      192.52      184.63     18.41 o 
   5  13   0       69.34       37.40     15.28 o 
   7  13   0      478.28      483.28     33.46 o 
   9  13   0        2.79       13.57     19.44 o 
  11  13   0       83.93       52.62     22.82 o 
  13  13   0        1.16        8.81     30.51 o 
   0  14   0       52.71        9.32     21.68 o 
   2  14   0        1.77      -14.76     15.04 o 
   4  14   0       21.94       15.24     15.67 o 
   6  14   0        1.72       -4.21     35.63 o 
   8  14   0        0.26       -2.36     20.24 o 
  10  14   0        0.37       26.57     22.23 o 
   1  15   0       83.44       65.63     18.12 o 
   3  15   0        0.02      -17.19     19.59 o 
   5  15   0       51.13       23.54     21.78 o 
   7  15   0        0.54       -6.05     21.28 o 
   9  15   0       53.80       58.36     32.92 o 
   0  16   0       21.01       51.51     27.84 o 
   2  16   0       10.80       17.30     26.03 o 
   4  16   0       12.25       17.14     22.76 o 
 -21   1   1       24.07       18.87     20.81 o 
 -19   1   1      305.75      334.13     68.47 o 
 -17   1   1      176.16      161.39     23.62 o 
 -15   1   1     1468.54     1389.67     50.09 o 
 -13   1   1      624.25      576.53     22.03 o 
 -11   1   1     1398.29     1268.62     31.02 o 
  -9   1   1     2104.62     1999.95     44.64 o 
  -7   1   1     5899.15     6078.63    104.69 o 
  -5   1   1      257.92      229.83      7.20 o 
  -3   1   1     2064.96     2258.64     48.19 o 
   1   1   1     1087.54     1018.79     25.77 o 
   3   1   1    37120.02    36497.14    757.06 o 
   5   1   1    22975.25    23348.20    375.69 o 
   7   1   1     8001.14     8442.19    153.14 o 
   9   1   1     2726.47     2694.14     51.35 o 
  11   1   1        8.97       -3.75      7.30 o 
  13   1   1      118.45      112.34     11.58 o 
  15   1   1       47.03       89.02     25.87 o 
  17   1   1      102.61       46.09     38.19 o 
  19   1   1       45.30       42.98     32.92 o 
 -20   2   1        5.37       26.77     20.56 o 
 -18   2   1        7.63       -9.66     14.20 o 
 -16   2   1      141.35      151.42     16.76 o 
 -14   2   1       47.03       63.42     10.04 o 
 -12   2   1      657.18      637.48     20.18 o 
 -10   2   1     1187.77     1133.95     27.48 o 
  -8   2   1      580.59      538.73     13.50 o 
  -6   2   1     1663.06     2375.55     44.97 o 
  -4   2   1     6324.63     6926.19    134.50 o 
  -2   2   1    34975.90    32501.79    639.04 o 
   0   2   1    15625.62    13978.91    253.06 o 
   2   2   1    26744.55    25714.81    437.63 o 
   4   2   1     2372.24     2354.78     44.39 o 
   6   2   1     1421.01     1466.59     31.69 o 
   8   2   1      691.23      588.60     17.04 o 
  10   2   1      837.43      868.17     26.05 o 
  12   2   1      450.48      400.81     20.02 o 
  14   2   1       16.60       27.88     15.59 o 
  16   2   1       20.64       43.27     17.34 o 
  18   2   1       47.76      105.60     25.87 o 
  20   2   1        2.24       -3.79     25.63 o 
 -21   3   1        8.94       -9.22     20.23 o 
 -19   3   1       85.46       75.70     48.06 o 
 -17   3   1       21.06        9.80     16.62 o 
 -15   3   1      158.38      189.98     17.38 o 
 -13   3   1        8.20        8.33     10.31 o 
 -11   3   1      707.18      791.52     19.09 o 
  -9   3   1       25.42       35.84      5.62 o 
  -7   3   1     4902.73     5312.45    104.50 o 
  -5   3   1     3475.19     3351.40     79.32 o 
  -3   3   1     1502.21     1932.26     38.87 o 
  -1   3   1     2065.15     2129.28     40.02 o 
   1   3   1     2607.71     2441.02     45.67 o 
   3   3   1     2026.88     2177.16     38.94 o 
   5   3   1      594.53      622.10     21.69 o 
   7   3   1     1710.88     1839.86     46.03 o 
   9   3   1      238.01      267.09     14.37 o 
  11   3   1      118.29      132.18     12.64 o 
  13   3   1      141.74      125.60     18.96 o 
  15   3   1        0.05      -11.89     11.89 o 
  17   3   1       30.96       22.25     17.35 o 
  19   3   1        0.15       -6.75     22.46 o 
 -20   4   1       97.55      120.55     27.52 o 
 -18   4   1      125.64      144.38     25.87 o 
 -16   4   1      495.03      490.66     27.94 o 
 -14   4   1      239.73      207.71     16.00 o 
 -12   4   1      164.02      157.84     16.97 o 
 -10   4   1       41.79       19.69     11.45 o 
  -8   4   1      712.48      561.80     19.24 o 
  -6   4   1      452.15      420.50     13.02 o 
  -4   4   1       11.99       51.94     10.69 o 
  -2   4   1    15827.96    15801.90    285.99 o 
   0   4   1      959.77      994.15     23.02 o 
   2   4   1     1233.76     1191.23     24.32 o 
   4   4   1      878.28      843.15     17.62 o 
   6   4   1      679.62      808.84     24.98 o 
   8   4   1      596.13      571.71     25.33 o 
  10   4   1     1447.35     1594.13     47.38 o 
  12   4   1        1.24        6.18     11.48 o 
  14   4   1       55.19       33.18     15.01 o 
  16   4   1       18.36       13.41     13.07 o 
  18   4   1        6.14       32.97     17.13 o 
  20   4   1       13.97       20.61     25.94 o 
 -19   5   1        2.66       -5.27     24.56 o 
 -17   5   1        2.11       15.42     16.06 o 
 -15   5   1       14.02       21.74     13.26 o 
 -13   5   1       11.53       -4.87      9.44 o 
 -11   5   1      161.05      205.76     11.32 o 
  -9   5   1      275.42      256.24     12.55 o 
  -7   5   1     1313.64     1387.38     32.50 o 
  -5   5   1      942.01     1134.05     27.12 o 
  -3   5   1     2710.01     3180.62     63.81 o 
  -1   5   1      785.37      783.28     18.05 o 
   1   5   1      429.89      481.71     13.27 o 
   3   5   1      580.92      597.71     15.89 o 
   5   5   1      490.35      449.43     13.75 o 
   7   5   1      151.92      175.11     17.18 o 
   9   5   1     1257.15     1194.84     37.96 o 
  11   5   1      440.22      413.78     21.23 o 
  13   5   1      146.48      148.68     15.35 o 
  15   5   1        3.28      -12.44     12.44 o 
  17   5   1        7.64        2.40     14.69 o 
  19   5   1        0.16       -1.94     36.87 o 
 -20   6   1      156.53      213.32     43.45 o 
 -18   6   1       37.57       88.55     23.04 o 
 -16   6   1      289.57      372.31     26.51 o 
 -14   6   1       36.31       80.82     15.39 o 
 -12   6   1       74.51       67.07     12.92 o 
 -10   6   1        0.26        8.01      7.93 o 
  -8   6   1      913.66      914.16     34.65 o 
  -6   6   1     4769.52     4677.89    113.75 o 
  -4   6   1     4600.23     4662.11    100.13 o 
  -2   6   1      999.52     1071.05     24.82 o 
   0   6   1      340.00      240.51     11.16 o 
   2   6   1     7579.45     7538.93    147.86 o 
   4   6   1      496.59      520.19     29.44 o 
   6   6   1      438.29      455.59     22.48 o 
   8   6   1        8.81       14.47      7.46 o 
  10   6   1      112.89      110.82     16.98 o 
  12   6   1      322.62      309.43     19.52 o 
  14   6   1       69.94       93.30     17.05 o 
  16   6   1       17.68       15.21     14.51 o 
  18   6   1       80.68       73.77     17.92 o 
 -19   7   1       89.06       86.80     36.87 o 
 -17   7   1       32.93       14.65     16.21 o 
 -15   7   1       82.78       87.25     15.73 o 
 -13   7   1      601.14      530.15     25.55 o 
 -11   7   1       15.95        6.92      8.61 o 
  -9   7   1      706.97      700.82     23.30 o 
  -7   7   1      707.92      682.99     19.66 o 
  -5   7   1      292.17      300.51     17.28 o 
  -3   7   1     1088.61     1037.35     46.32 o 
  -1   7   1     3355.65     3195.54     87.14 o 
   1   7   1     1733.25     1846.03     52.88 o 
   3   7   1      815.29      773.21     24.15 o 
   5   7   1      751.23      807.89     24.71 o 
   7   7   1      962.02      975.86     26.07 o 
   9   7   1        0.78        5.46      8.62 o 
  11   7   1        0.89      -12.04     12.04 o 
  13   7   1       22.73       10.01     15.20 o 
  15   7   1       30.16       20.73     14.49 o 
  17   7   1       68.32       57.07     17.01 o 
 -18   8   1      102.55       65.15     21.81 o 
 -16   8   1        1.05      -11.15     18.80 o 
 -14   8   1      234.85      230.33     18.62 o 
 -12   8   1       41.42       32.85     12.99 o 
 -10   8   1      263.38      238.76     14.01 o 
  -8   8   1       63.51       76.39     11.44 o 
  -6   8   1      235.75      272.14     14.05 o 
  -4   8   1       15.40       16.89      9.59 o 
  -2   8   1     1326.98     1443.47     62.18 o 
   0   8   1        6.30       -8.48     15.59 o 
   2   8   1     1081.86      998.35     32.97 o 
   4   8   1       38.91       18.88     12.13 o 
   6   8   1       30.50       49.71      9.08 o 
   8   8   1      331.76      347.69     14.75 o 
  10   8   1       31.69       49.54     12.10 o 
  12   8   1       13.46       -3.21     13.35 o 
  14   8   1       59.98       46.69     15.35 o 
  16   8   1       13.25        3.13     16.27 o 
  18   8   1       20.47       32.50     28.96 o 
 -17   9   1      216.11      225.16     25.60 o 
 -15   9   1        0.69      -11.71     18.49 o 
 -13   9   1      393.61      405.29     22.68 o 
 -11   9   1       87.32       58.63     11.51 o 
  -9   9   1      531.06      598.33     23.06 o 
  -7   9   1      219.27      241.97     15.50 o 
  -5   9   1     1730.38     1592.54     48.17 o 
  -3   9   1       13.20        6.21     10.04 o 
  -1   9   1        1.06       -3.65     10.38 o 
   1   9   1     1141.28      961.46     32.74 o 
   3   9   1      355.78      343.30     18.23 o 
   5   9   1      323.08      383.07     20.03 o 
   7   9   1      612.94      585.28     24.82 o 
   9   9   1      442.76      473.86     20.48 o 
  11   9   1       10.63       13.34     13.59 o 
  13   9   1      151.34      173.95     22.66 o 
  15   9   1      132.33      123.52     20.34 o 
  17   9   1        0.95      -20.45     20.45 o 
 -16  10   1        7.04       11.16     19.75 o 
 -14  10   1       16.46        2.34     19.50 o 
 -12  10   1       22.47       35.56     17.49 o 
 -10  10   1      198.43      241.12     15.87 o 
  -8  10   1        5.10       24.09     12.49 o 
  -6  10   1       70.49      108.07     15.99 o 
  -4  10   1        2.37       -5.73     11.20 o 
  -2  10   1      320.00      305.56     18.08 o 
   0  10   1       97.03      100.29     13.22 o 
   2  10   1      409.81      356.51     19.62 o 
   4  10   1      303.71      281.94     17.41 o 
   6  10   1      320.22      346.73     18.02 o 
   8  10   1       87.42       73.21     12.62 o 
  10  10   1        0.11       12.27     14.68 o 
  12  10   1      418.22      417.80     23.59 o 
  14  10   1       27.61       33.70     19.23 o 
  16  10   1       17.43      -24.06     24.06 o 
 -15  11   1       40.42        1.90     22.52 o 
 -13  11   1        0.63      -18.43     18.43 o 
 -11  11   1       28.89       23.39     14.78 o 
  -9  11   1       18.75       11.14     12.08 o 
  -7  11   1      121.25      104.56     14.31 o 
  -5  11   1       15.53        2.83     12.09 o 
  -3  11   1     1151.79     1137.28     38.93 o 
  -1  11   1       24.93       21.43     12.75 o 
   1  11   1      804.81      682.46     28.58 o 
   3  11   1      259.92      321.62     19.31 o 
   5  11   1      206.93      179.79     16.55 o 
   7  11   1       17.80       26.32     12.27 o 
   9  11   1      186.08      196.24     18.42 o 
  11  11   1       17.98       24.20     15.79 o 
  13  11   1       14.60       -8.23     34.22 o 
  15  11   1        0.42      -15.42     21.56 o 
 -14  12   1        3.01      -16.92     20.60 o 
 -12  12   1        4.87      -15.09     19.52 o 
 -10  12   1       72.02      132.79     23.12 o 
  -8  12   1        1.36       -7.06     13.18 o 
  -6  12   1      283.51      282.66     23.00 o 
  -4  12   1       60.17       44.51     14.40 o 
  -2  12   1        0.64      -13.42     13.42 o 
   0  12   1        0.43       -4.00     14.25 o 
   2  12   1      233.19      237.53     18.37 o 
   4  12   1       40.47       30.69     24.97 o 
   6  12   1       39.26       41.47     13.38 o 
   8  12   1       61.41       75.29     16.17 o 
  10  12   1       25.81       15.35     15.26 o 
  12  12   1       10.04       -8.37     21.04 o 
  14  12   1        0.41       27.70     22.64 o 
 -13  13   1       30.34        9.76     21.86 o 
 -11  13   1       13.43        3.34     21.56 o 
  -9  13   1       79.67       82.78     22.61 o 
  -7  13   1       58.43       81.90     20.72 o 
  -5  13   1        6.79       13.08     14.37 o 
  -3  13   1        0.41      -14.12     14.12 o 
  -1  13   1       11.94       27.79     14.80 o 
   1  13   1       26.12       33.49     14.70 o 
   3  13   1      303.18      305.54     20.29 o 
   5  13   1      190.89      221.27     18.57 o 
   7  13   1        9.33        4.59     13.42 o 
   9  13   1       31.65       38.15     21.24 o 
  11  13   1       74.47       93.95     24.15 o 
 -10  14   1       85.50      131.53     25.02 o 
  -8  14   1        0.10       14.05     23.73 o 
  -6  14   1       49.43       62.29     20.97 o 
  -4  14   1       12.80       25.00     15.86 o 
  -2  14   1      262.37      309.65     22.08 o 
   0  14   1       45.42       59.13     16.35 o 
   2  14   1        8.37       13.03     16.15 o 
   4  14   1       27.37       29.03     15.97 o 
   6  14   1       32.42       29.25     14.75 o 
   8  14   1        0.01      -21.74     21.88 o 
  10  14   1        1.37        1.63     22.82 o 
  -9  15   1        6.44       25.28     23.00 o 
  -7  15   1        1.74      -26.89     26.89 o 
  -5  15   1       14.05       -0.82     21.42 o 
  -3  15   1        4.83       34.71     24.94 o 
  -1  15   1        0.26        4.79     17.10 o 
   1  15   1        2.89       14.61     30.98 o 
   3  15   1        6.62        4.53     19.36 o 
   5  15   1        0.00       -8.39     17.50 o 
   7  15   1       13.07       20.78     22.31 o 
  -6  16   1        2.32      -22.39     36.87 o 
  -4  16   1        0.79        2.16     22.45 o 
  -2  16   1       39.26        5.69     22.67 o 
   0  16   1        0.06       16.70     22.09 o 
   2  16   1        0.02      -10.02     20.76 o 
   4  16   1        0.01        6.26     19.46 o 
 -22   0   2      138.19       84.27     34.24 o 
 -20   0   2       24.78       50.04     28.97 o 
 -18   0   2      251.23      246.24     35.55 o 
 -16   0   2      545.36      521.45     47.40 o 
 -14   0   2       11.34      -18.44     19.75 o 
 -12   0   2      234.58      215.64     22.89 o 
 -10   0   2      190.48      189.09     13.22 o 
  -8   0   2     7529.46     7768.61    199.94 o 
  -6   0   2      161.05      158.50      8.02 o 
  -4   0   2     8162.49     8287.39    298.89 o 
  -2   0   2    41272.29    27196.90   1389.21 o 
   4   0   2    49647.86    48299.34   1001.59 o 
   6   0   2     5042.17     5195.19    120.35 o 
   8   0   2      420.54      379.43     16.21 o 
  10   0   2     4302.49     3986.33    122.63 o 
  12   0   2     1374.43     1343.74     59.39 o 
  14   0   2       60.26       68.47     32.92 o 
  16   0   2      306.39      395.04     53.99 o 
  18   0   2       72.16      140.90     42.14 o 
 -21   1   2        6.66       20.44     26.99 o 
 -19   1   2        4.82        1.61     19.07 o 
 -17   1   2        7.94       16.39     16.68 o 
 -15   1   2      312.77      249.43     17.09 o 
 -13   1   2       46.18       63.72      9.30 o 
 -11   1   2       74.07       72.84      6.94 o 
  -9   1   2     1654.14     1848.22     38.26 o 
  -7   1   2    20841.35    22418.78    430.40 o 
  -5   1   2     7953.75     8659.02    198.32 o 
  -3   1   2      715.80     1057.15     26.37 o 
  -1   1   2     4852.79     4427.59    113.56 o 
   1   1   2    23317.29    24923.45    448.22 o 
   3   1   2    24559.48    25258.65    428.24 o 
   5   1   2    13296.05    13914.08    214.43 o 
   7   1   2     4192.88     4427.41     77.04 o 
   9   1   2     9059.98     9257.27    195.39 o 
  11   1   2        2.28       -7.17      7.17 o 
  13   1   2        5.73        3.50     27.18 o 
  15   1   2       28.56        8.00     23.99 o 
  17   1   2        3.32      -26.02     26.02 o 
  19   1   2       37.81       42.14     24.10 o 
 -22   2   2        2.94        6.86     22.11 o 
 -20   2   2      103.17       74.90     22.46 o 
 -18   2   2        1.13      -25.02     25.02 o 
 -16   2   2      491.12      429.26     24.18 o 
 -14   2   2        0.54       -2.44      7.09 o 
 -12   2   2     1337.57     1363.31     48.90 o 
 -10   2   2     1892.36     1899.63     46.22 o 
  -8   2   2      100.63      122.36      6.48 o 
  -6   2   2    20195.75    21119.58    407.15 o 
  -4   2   2      699.74      736.03     16.42 o 
  -2   2   2     3061.69     3360.12     67.38 o 
   0   2   2    25103.12    25253.99    427.80 o 
   2   2   2     3835.76     4006.73     69.14 o 
   4   2   2    29078.89    29340.44    526.83 o 
   6   2   2     2727.67     2475.84     47.24 o 
   8   2   2    22336.26    22365.69    465.29 o 
  10   2   2       40.15       48.46     11.24 o 
  12   2   2     2176.49     2213.89     63.91 o 
  14   2   2       14.87        3.03     15.32 o 
  16   2   2      341.83      428.79     46.09 o 
  18   2   2       59.36       44.57     55.31 o 
  20   2   2       83.93       48.57     28.15 o 
 -21   3   2        0.64        7.17     21.51 o 
 -19   3   2       26.42       39.35     23.62 o 
 -17   3   2       31.64       26.31     14.25 o 
 -15   3   2       63.07       60.96      9.45 o 
 -13   3   2        1.24        0.49      5.92 o 
 -11   3   2      226.29      304.04     11.76 o 
  -9   3   2     1945.01     2064.51     46.13 o 
  -7   3   2     6508.04     6897.44    145.65 o 
  -5   3   2      284.87      331.12      9.88 o 
  -3   3   2     1625.42     1479.51     28.64 o 
  -1   3   2     7188.63     6927.96    135.00 o 
   1   3   2    43747.87    43081.55    775.34 o 
   3   3   2      322.63      314.57     17.30 o 
   5   3   2      130.81      127.48      7.71 o 
   7   3   2      203.12      237.27     14.01 o 
   9   3   2     2650.80     2525.81     70.56 o 
  11   3   2     1023.35      905.39     33.12 o 
  13   3   2       11.97       -1.73     21.20 o 
  15   3   2       35.22       29.35     13.01 o 
  17   3   2       13.94       -2.05     15.89 o 
  19   3   2       39.07        6.53     24.36 o 
 -20   4   2        1.75       -5.34     23.73 o 
 -18   4   2       10.53       17.10     15.64 o 
 -16   4   2        2.11        7.13     13.10 o 
 -14   4   2       76.75       64.54     12.40 o 
 -12   4   2       17.63       12.63      5.55 o 
 -10   4   2      627.47      621.28     22.90 o 
  -8   4   2     4984.41     5096.76    118.57 o 
  -6   4   2        7.58       16.48      5.07 o 
  -4   4   2     2759.44     2991.93     58.67 o 
  -2   4   2     4639.94     4149.78    106.26 o 
   0   4   2     1671.20     1743.55     33.88 o 
   2   4   2     1460.83     1676.00     33.20 o 
   4   4   2     1406.12     1428.12     30.39 o 
   6   4   2     2378.91     2378.26     65.15 o 
   8   4   2       33.84       39.73     10.28 o 
  10   4   2       17.30       28.43     11.32 o 
  12   4   2        2.68        8.76     11.80 o 
  14   4   2      334.86      313.29     18.92 o 
  16   4   2        1.69        6.36     17.04 o 
  18   4   2       10.88       -1.75     17.09 o 
 -21   5   2        0.42       42.14     36.87 o 
 -19   5   2       91.00       64.47     25.49 o 
 -17   5   2        3.52       -2.21     15.39 o 
 -15   5   2       36.03       15.18     12.18 o 
 -13   5   2      170.71      156.44     10.51 o 
 -11   5   2      596.67      645.40     21.50 o 
  -9   5   2       72.53       76.31     10.64 o 
  -7   5   2       92.31       86.36      9.05 o 
  -5   5   2     3531.54     3762.94     80.95 o 
  -3   5   2        9.68       16.69      5.21 o 
  -1   5   2    20200.84    20099.77    373.89 o 
   1   5   2      343.15      324.26     11.50 o 
   3   5   2     3819.82     4323.33     85.87 o 
   5   5   2     1183.99     1138.85     27.99 o 
   7   5   2     1519.74     1411.55     42.91 o 
   9   5   2      781.26      719.18     27.23 o 
  11   5   2       18.69       17.21     12.35 o 
  13   5   2      360.59      389.14     31.74 o 
  15   5   2       70.12       75.70     14.65 o 
  17   5   2      212.71      220.79     19.80 o 
  19   5   2       17.76       16.04     25.29 o 
 -20   6   2       59.01       11.85     35.55 o 
 -18   6   2       70.08       62.45     22.17 o 
 -16   6   2      343.93      323.72     20.61 o 
 -14   6   2       48.50       60.64     17.68 o 
 -12   6   2      184.94      185.01     11.57 o 
 -10   6   2      370.21      354.44     15.44 o 
  -8   6   2       90.67       92.54      7.42 o 
  -6   6   2     2004.62     2055.13     46.34 o 
  -4   6   2     1469.57     1817.53     57.71 o 
  -2   6   2     3939.52     4190.40    118.42 o 
   0   6   2      824.36      930.92     22.35 o 
   2   6   2     6525.12     7507.27    147.22 o 
   4   6   2       46.55       39.16      8.30 o 
   6   6   2      217.30      239.39     14.04 o 
   8   6   2      993.59      881.62     30.84 o 
  10   6   2      398.11      406.38     20.84 o 
  12   6   2      246.19      229.21     21.67 o 
  14   6   2        1.92       -7.96     13.59 o 
  16   6   2        8.30       23.95     15.59 o 
  18   6   2        0.61      -16.52     16.52 o 
 -19   7   2        1.66       -8.60     22.68 o 
 -17   7   2       57.78       64.87     18.63 o 
 -15   7   2        4.10       -0.70     13.59 o 
 -13   7   2        6.69       23.21     13.22 o 
 -11   7   2        1.96       -5.10      8.88 o 
  -9   7   2        0.19        6.22      7.22 o 
  -7   7   2      218.97      229.04     10.39 o 
  -5   7   2     1119.27     1251.35     33.57 o 
  -3   7   2     4553.47     4809.44    113.24 o 
  -1   7   2      156.36      200.61     10.76 o 
   1   7   2     1822.78     1792.55     52.08 o 
   3   7   2      123.87      107.78     11.28 o 
   5   7   2      229.14      214.10     12.08 o 
   7   7   2     1734.68     1835.86     43.29 o 
   9   7   2       34.79       22.02     15.50 o 
  11   7   2      597.93      611.84     27.11 o 
  13   7   2      191.15      204.83     18.19 o 
  15   7   2      303.10      314.07     22.02 o 
  17   7   2       31.49       34.33     17.55 o 
 -18   8   2        0.72      -17.12     33.58 o 
 -16   8   2      141.68      169.49     18.15 o 
 -14   8   2       94.16       59.52     15.25 o 
 -12   8   2       11.51       13.69      9.78 o 
 -10   8   2      316.90      311.33     15.29 o 
  -8   8   2     1031.04     1065.36     30.33 o 
  -6   8   2      241.94      225.74     11.85 o 
  -4   8   2     2550.71     2754.07     67.47 o 
  -2   8   2      122.11      100.83     14.03 o 
   0   8   2     2797.64     2733.23     75.45 o 
   2   8   2      111.46       56.37     10.73 o 
   4   8   2     2413.79     2572.00     64.48 o 
   6   8   2     3235.20     3098.70     69.64 o 
   8   8   2     1110.65     1132.67     29.96 o 
  10   8   2      672.30      565.16     25.90 o 
  12   8   2       14.73       21.00     14.44 o 
  14   8   2      228.17      205.69     19.40 o 
  16   8   2        3.75       -1.60     16.87 o 
 -17   9   2        5.49       -0.06     19.41 o 
 -15   9   2       44.94       51.91     19.88 o 
 -13   9   2        7.91       25.90     14.03 o 
 -11   9   2      214.05      229.58     14.76 o 
  -9   9   2      204.99      220.08     20.58 o 
  -7   9   2       16.19       26.77      9.13 o 
  -5   9   2        4.57       12.49      9.10 o 
  -3   9   2        9.91        9.65     10.03 o 
  -1   9   2      346.04      363.59     18.44 o 
   1   9   2       83.80      124.82     13.18 o 
   3   9   2        8.65       11.65     11.48 o 
   5   9   2      340.56      364.33     17.89 o 
   7   9   2      354.51      403.70     18.89 o 
   9   9   2      277.84      275.20     27.37 o 
  11   9   2      131.78      167.47     17.36 o 
  13   9   2        5.41        0.88     18.44 o 
  15   9   2       20.10       15.64     17.15 o 
 -16  10   2       25.19       38.12     21.11 o 
 -14  10   2       20.44       -5.30     18.98 o 
 -12  10   2      344.90      429.18     23.71 o 
 -10  10   2      171.64      185.65     20.34 o 
  -8  10   2      446.00      439.48     29.46 o 
  -6  10   2      663.87      581.26     24.98 o 
  -4  10   2      657.09      754.91     28.83 o 
  -2  10   2       69.94       70.93     12.55 o 
   0  10   2      426.33      397.58     20.61 o 
   2  10   2      700.79      584.91     25.09 o 
   4  10   2      186.85      191.08     15.39 o 
   6  10   2      556.24      527.19     22.33 o 
   8  10   2      198.70      213.54     15.06 o 
  10  10   2      433.79      483.86     26.18 o 
  12  10   2        0.01       -0.19     15.29 o 
  14  10   2      311.67      265.89     22.34 o 
  16  10   2       12.03       -0.21     21.24 o 
 -15  11   2        0.01      -18.56     20.16 o 
 -13  11   2      103.63      107.24     21.94 o 
 -11  11   2       19.84       16.27     19.32 o 
  -9  11   2      117.17      134.11     15.63 o 
  -7  11   2      302.38      253.20     21.18 o 
  -5  11   2      129.34      130.50     14.65 o 
  -3  11   2      991.55     1007.29     41.05 o 
  -1  11   2      118.99      116.90     14.63 o 
   1  11   2      682.19      726.57     29.56 o 
   3  11   2       25.28       20.82     13.18 o 
   5  11   2      758.51      743.49     34.68 o 
   7  11   2      303.84      300.31     21.21 o 
   9  11   2       18.17       12.46     16.35 o 
  11  11   2       41.02       11.92     15.29 o 
  13  11   2       19.59        4.54     21.86 o 
 -14  12   2       12.29       18.93     24.71 o 
 -12  12   2        6.47       21.73     19.84 o 
 -10  12   2        0.70       -1.10     30.29 o 
  -8  12   2       20.06       25.00     16.35 o 
  -6  12   2       83.96       60.32     14.61 o 
  -4  12   2       22.52        1.10     12.55 o 
  -2  12   2        8.62        2.65     13.16 o 
   0  12   2       26.41       30.88     14.19 o 
   2  12   2        5.95        9.75     13.50 o 
   4  12   2       40.36       54.01     14.88 o 
   6  12   2       27.41        4.88     14.71 o 
   8  12   2      109.87      111.14     17.53 o 
  10  12   2        9.05        5.98     16.91 o 
  12  12   2       14.61       21.40     21.96 o 
 -13  13   2        0.14       29.51     23.12 o 
 -11  13   2       39.52      -10.15     21.28 o 
  -9  13   2       67.77       74.83     21.29 o 
  -7  13   2      116.26      109.64     37.78 o 
  -5  13   2      505.33      478.13     25.85 o 
  -3  13   2      440.71      363.02     23.00 o 
  -1  13   2     1129.55     1033.88     38.35 o 
   1  13   2       61.86       56.55     16.16 o 
   3  13   2      368.07      386.43     22.58 o 
   5  13   2       10.64      -12.79     12.79 o 
   7  13   2       69.70       67.17     17.60 o 
   9  13   2      123.62      143.30     19.42 o 
  11  13   2       40.65       68.79     24.01 o 
 -12  14   2       40.46       40.48     24.63 o 
 -10  14   2        6.58       11.63     21.78 o 
  -8  14   2       45.03       20.91     20.23 o 
  -6  14   2       42.81       29.95     21.28 o 
  -4  14   2       32.18       16.16     19.75 o 
  -2  14   2      103.84       81.12     16.97 o 
   0  14   2        0.00      -14.92     15.26 o 
   2  14   2       29.24       38.19     24.90 o 
   4  14   2       27.11        1.18     15.13 o 
   6  14   2        1.02       15.40     16.68 o 
   8  14   2       60.65       60.18     22.82 o 
  10  14   2       21.00       22.80     26.28 o 
  -9  15   2        4.21      -30.29     30.29 o 
  -7  15   2        0.99       -8.43     20.96 o 
  -5  15   2        0.42       -6.67     20.32 o 
  -3  15   2        0.27      -12.03     20.69 o 
  -1  15   2        9.51      -18.21     20.71 o 
   1  15   2       11.63        6.17     21.55 o 
   3  15   2       57.24       76.71     16.00 o 
   5  15   2        8.14        5.48     20.91 o 
   7  15   2       44.77       40.56     23.96 o 
  -6  16   2        6.86       41.99     30.45 o 
  -4  16   2        7.23       29.74     23.63 o 
  -2  16   2        5.89       13.31     23.94 o 
   0  16   2       19.78       35.09     21.66 o 
   2  16   2       11.63       -0.36     22.71 o 
   4  16   2        5.80       37.65     22.23 o 
 -21   1   3       91.93      136.72     27.65 o 
 -19   1   3       88.35      114.02     21.87 o 
 -17   1   3      315.03      360.09     27.89 o 
 -15   1   3      496.04      489.77     23.23 o 
 -13   1   3       48.65       42.76      9.55 o 
 -11   1   3     1018.63      894.97     28.30 o 
  -9   1   3      173.94      194.56     14.98 o 
  -7   1   3    20311.27    20499.95    467.43 o 
  -5   1   3     8512.58     8038.25    204.92 o 
  -3   1   3    10877.86    11095.58    230.69 o 
  -1   1   3     2545.48     2598.29     47.59 o 
   1   1   3    13921.29    14072.61    338.92 o 
   3   1   3     7008.63     7278.86    117.91 o 
   5   1   3     7716.12     8020.36    130.53 o 
   7   1   3      344.37      342.58     12.28 o 
   9   1   3     9941.25     9374.03    183.50 o 
  11   1   3     1367.12     1225.55     31.08 o 
  13   1   3      403.54      420.43     30.81 o 
  15   1   3      228.73      242.39     31.29 o 
  17   1   3        0.29       11.69     29.63 o 
  19   1   3       14.70       50.04     43.45 o 
 -22   2   3       37.38       36.61     23.06 o 
 -20   2   3      265.93      289.10     38.85 o 
 -18   2   3       44.01       42.20     18.55 o 
 -16   2   3       22.87       31.24     14.35 o 
 -14   2   3      347.50      317.09     16.86 o 
 -12   2   3      794.51      865.83     24.33 o 
 -10   2   3      224.52      185.26      8.81 o 
  -8   2   3      338.41      385.25     28.69 o 
  -6   2   3       38.49       40.98      6.22 o 
  -4   2   3     1417.91     1505.77     30.62 o 
  -2   2   3     6913.97     6624.67    113.52 o 
   0   2   3       14.21       23.37      4.26 o 
   2   2   3        0.58        1.75      4.78 o 
   4   2   3       83.46      107.88      7.44 o 
   6   2   3      127.34      127.88      8.55 o 
   8   2   3     6865.32     6616.15    154.62 o 
  10   2   3      107.21      143.04     14.08 o 
  12   2   3      846.41      870.71     32.58 o 
  14   2   3        1.87       17.92     15.78 o 
  16   2   3      177.07      168.94     40.82 o 
  18   2   3       50.25       77.14     25.56 o 
 -21   3   3        8.11       14.58     32.26 o 
 -19   3   3       27.92       46.09     28.97 o 
 -17   3   3       42.23       30.87     14.22 o 
 -15   3   3      104.20      134.80     14.25 o 
 -13   3   3       34.43       36.81      5.96 o 
 -11   3   3      706.43      744.40     21.34 o 
  -9   3   3       54.99       35.53      7.05 o 
  -7   3   3     1916.72     2000.01     48.49 o 
  -5   3   3      635.59      633.91     14.28 o 
  -3   3   3     5373.68     5110.15    119.45 o 
  -1   3   3     6029.29     6860.04    117.86 o 
   1   3   3    12526.51    12911.83    219.97 o 
   3   3   3    17697.51    18283.34    310.38 o 
   5   3   3     1824.17     2051.18     51.56 o 
   7   3   3     5528.22     5927.81    155.52 o 
   9   3   3     1569.77     1536.88     49.04 o 
  11   3   3     1339.74     1339.18     43.33 o 
  13   3   3       10.80      -12.86     12.86 o 
  15   3   3       72.44       79.57     17.51 o 
  17   3   3        6.48       16.12     16.50 o 
  19   3   3       14.68       30.47     26.24 o 
 -20   4   3       54.43       27.07     23.04 o 
 -18   4   3      599.57      611.65     50.75 o 
 -16   4   3      195.48      232.63     28.35 o 
 -14   4   3      858.79      881.58     29.40 o 
 -12   4   3      368.72      340.17     13.35 o 
 -10   4   3        0.24       -3.55      7.40 o 
  -8   4   3     3054.81     2918.39     69.55 o 
  -6   4   3     2324.85     2207.09     53.03 o 
  -4   4   3      914.69      808.74     17.49 o 
  -2   4   3      261.19      198.88      7.28 o 
   0   4   3     7801.47     7880.13    135.32 o 
   2   4   3     4811.29     5395.69     99.26 o 
   4   4   3      429.71      439.87     18.06 o 
   6   4   3      176.19      127.22     12.29 o 
   8   4   3     1814.97     1788.48     55.01 o 
  10   4   3      590.37      457.20     22.44 o 
  12   4   3     2330.45     2233.42     64.98 o 
  14   4   3       32.69       23.43     14.01 o 
  16   4   3      154.81      157.49     17.37 o 
  18   4   3        0.96       14.27     18.36 o 
 -21   5   3        1.04       -6.58     35.55 o 
 -19   5   3        5.93       20.88     22.68 o 
 -17   5   3       25.51       24.44     15.47 o 
 -15   5   3       47.68       67.52     14.46 o 
 -13   5   3       54.10       60.68      7.45 o 
 -11   5   3     1404.02     1523.29     36.46 o 
  -9   5   3        0.17       -6.76      6.76 o 
  -7   5   3      255.30      297.93     12.22 o 
  -5   5   3     3302.70     3468.97     98.26 o 
  -3   5   3       90.80       89.96      7.04 o 
  -1   5   3     1858.16     2396.88     45.93 o 
   1   5   3      469.39      512.23     14.31 o 
   3   5   3      413.77      444.46     15.24 o 
   5   5   3       25.19       -0.78      7.02 o 
   7   5   3       24.60       16.49     10.17 o 
   9   5   3      548.30      505.32     26.13 o 
  11   5   3       68.12       47.98     13.67 o 
  13   5   3        7.91       10.81     13.14 o 
  15   5   3        4.71       -8.69     14.17 o 
  17   5   3        6.22        9.03     17.86 o 
 -20   6   3        0.51      -31.60     34.24 o 
 -18   6   3      449.53      492.16     29.59 o 
 -16   6   3        7.10       15.36     14.52 o 
 -14   6   3      480.52      491.87     19.81 o 
 -12   6   3      139.19      158.95     15.71 o 
 -10   6   3      268.24      221.19     11.69 o 
  -8   6   3      888.56      846.15     21.95 o 
  -6   6   3     2179.17     2155.72     48.30 o 
  -4   6   3     6397.83     6524.80    155.26 o 
  -2   6   3     2249.62     2045.86     50.32 o 
   0   6   3     4444.32     4437.77    105.24 o 
   2   6   3     4043.75     3829.25     83.21 o 
   4   6   3     7972.27     8144.57    172.71 o 
   6   6   3      716.28      835.88     25.63 o 
   8   6   3        3.03       -4.77     11.29 o 
  10   6   3      524.17      539.61     24.64 o 
  12   6   3      129.98      144.33     16.25 o 
  14   6   3      221.19      217.68     18.47 o 
  16   6   3       13.27       22.48     16.33 o 
  18   6   3        6.70       17.89     19.95 o 
 -19   7   3        4.26        5.35     21.87 o 
 -17   7   3       53.52       59.58     17.59 o 
 -15   7   3       51.43       43.26     13.92 o 
 -13   7   3       17.33        3.62      9.50 o 
 -11   7   3      448.28      432.98     17.65 o 
  -9   7   3       75.47       74.90      8.94 o 
  -7   7   3      596.28      572.92     19.25 o 
  -5   7   3     1133.74     1041.37     31.93 o 
  -3   7   3        0.07       -5.76      6.63 o 
  -1   7   3      565.14      513.72     19.37 o 
   1   7   3       56.82       75.95     10.45 o 
   3   7   3     2218.11     2505.28     56.93 o 
   5   7   3     1276.95     1211.59     31.02 o 
   7   7   3      344.25      322.00     15.41 o 
   9   7   3      114.30      100.69     25.67 o 
  11   7   3      436.58      440.83     23.75 o 
  13   7   3      164.84      168.22     17.87 o 
  15   7   3        0.00      -13.34     16.68 o 
  17   7   3        9.86       38.99     17.90 o 
 -18   8   3       91.90       91.52     25.14 o 
 -16   8   3      279.71      273.24     36.78 o 
 -14   8   3       21.57       14.23     13.27 o 
 -12   8   3      854.31      865.38     28.09 o 
 -10   8   3      497.05      468.66     18.27 o 
  -8   8   3      804.51      754.35     23.29 o 
  -6   8   3      254.42      204.61     10.72 o 
  -4   8   3      271.29      333.31     14.47 o 
  -2   8   3        3.52        5.25      7.98 o 
   0   8   3     4204.88     4186.17    112.36 o 
   2   8   3      230.22      181.42     12.54 o 
   4   8   3     2615.95     2626.52     66.01 o 
   6   8   3       73.60       96.27     10.26 o 
   8   8   3       24.42       63.58     13.63 o 
  10   8   3       72.73       73.48     14.57 o 
  12   8   3       97.84       87.25     16.03 o 
  14   8   3       93.44      126.30     18.49 o 
  16   8   3       22.59       -2.75     17.03 o 
 -19   9   3       83.54       93.49     27.00 o 
 -17   9   3        5.56       -5.49     19.74 o 
 -15   9   3      251.98      293.43     25.57 o 
 -13   9   3        0.47       -3.77     12.98 o 
 -11   9   3      282.87      302.73     19.23 o 
  -9   9   3      334.16      346.55     18.59 o 
  -7   9   3       21.83       12.93      8.24 o 
  -5   9   3     2898.63     2907.18     71.59 o 
  -3   9   3       44.14       40.57     11.04 o 
  -1   9   3     1869.22     1780.61     52.46 o 
   1   9   3      572.62      491.77     22.28 o 
   3   9   3     3928.44     3834.86     93.57 o 
   5   9   3     1600.20     1714.18     46.95 o 
   7   9   3       65.83       59.99     11.91 o 
   9   9   3      216.54      231.25     18.80 o 
  11   9   3       90.06      120.55     16.43 o 
  13   9   3      205.72      214.36     25.01 o 
  15   9   3        1.02       -3.58     16.82 o 
 -18  10   3       13.06        9.86     46.75 o 
 -16  10   3       11.63       39.60     21.45 o 
 -14  10   3        8.45       -3.49     18.92 o 
 -12  10   3       53.09       30.59     25.83 o 
 -10  10   3      319.31      297.29     18.36 o 
  -8  10   3       39.69       50.44     11.99 o 
  -6  10   3       44.83       64.04     10.23 o 
  -4  10   3      368.39      359.42     19.11 o 
  -2  10   3      453.94      397.73     19.97 o 
   0  10   3       24.80       10.41     12.92 o 
   2  10   3      402.02      343.43     18.65 o 
   4  10   3      540.98      551.19     23.00 o 
   6  10   3      235.36      260.93     16.07 o 
   8  10   3       79.60       98.96     16.20 o 
  10  10   3       14.09       -1.21     14.71 o 
  12  10   3        7.51      -11.19     16.47 o 
  14  10   3       75.86      104.23     19.26 o 
 -17  11   3       92.98       55.65     22.50 o 
 -15  11   3        2.59        0.04     19.39 o 
 -13  11   3      399.69      378.82     28.45 o 
 -11  11   3       14.51      -11.67     16.66 o 
  -9  11   3      819.08      844.31     44.28 o 
  -7  11   3       10.63        0.98     11.91 o 
  -5  11   3      821.38      770.25     29.93 o 
  -3  11   3       12.98      -11.56     11.56 o 
  -1  11   3     2173.83     2184.33     71.65 o 
   1  11   3       35.47       26.07     13.79 o 
   3  11   3      633.88      647.42     25.22 o 
   5  11   3      139.93      128.01     15.77 o 
   7  11   3      123.90      163.08     20.43 o 
   9  11   3       24.21       30.78     15.15 o 
  11  11   3       21.53       22.33     18.44 o 
  13  11   3       11.10       -8.06     16.89 o 
 -14  12   3       41.79       14.39     22.45 o 
 -12  12   3        4.60       -2.32     25.69 o 
 -10  12   3      132.78      152.40     24.75 o 
  -8  12   3       10.04       26.58     18.68 o 
  -6  12   3       90.95       91.09     14.78 o 
  -4  12   3        1.30      -13.07     13.07 o 
  -2  12   3       28.40       20.01     14.00 o 
   0  12   3        1.85       -6.13     14.58 o 
   2  12   3      927.61      823.85     29.46 o 
   4  12   3      232.05      258.50     18.39 o 
   6  12   3      244.17      275.62     18.03 o 
   8  12   3       17.87       27.49     16.50 o 
  10  12   3        3.17      -18.63     18.63 o 
  12  12   3       14.89       20.55     21.85 o 
 -13  13   3       69.26       42.10     22.40 o 
 -11  13   3        0.45       -5.61     25.09 o 
  -9  13   3      224.48      270.94     37.48 o 
  -7  13   3        0.01        9.88     18.92 o 
  -5  13   3        0.33       -0.85     25.65 o 
  -3  13   3        2.15       -9.90     13.41 o 
  -1  13   3       57.58       60.18     15.78 o 
   1  13   3        5.01        5.20     15.14 o 
   3  13   3        3.79      -12.16     13.39 o 
   5  13   3       52.91       36.85     14.41 o 
   7  13   3      122.41      126.60     18.50 o 
   9  13   3        1.05       18.42     16.79 o 
  11  13   3        0.07       17.34     23.17 o 
 -12  14   3      108.23      121.99     25.00 o 
 -10  14   3        2.41       -7.45     26.89 o 
  -8  14   3      145.37      162.55     25.39 o 
  -6  14   3        5.22        8.39     20.06 o 
  -4  14   3       35.69       33.12     31.70 o 
  -2  14   3      243.06      284.32     22.43 o 
   0  14   3      137.10      156.35     18.04 o 
   2  14   3      407.26      480.31     24.36 o 
   4  14   3       16.09       25.94     14.60 o 
   6  14   3      105.76      121.44     18.98 o 
   8  14   3       11.56       11.03     21.86 o 
  -9  15   3        0.70      -27.75     27.75 o 
  -7  15   3        6.60        6.11     22.39 o 
  -5  15   3       13.07       12.22     22.27 o 
  -3  15   3        6.26       26.52     22.24 o 
  -1  15   3        5.63       11.31     21.54 o 
   1  15   3       29.93       37.90     16.00 o 
   3  15   3        5.51        1.88     14.82 o 
   5  15   3        0.47        0.21     37.06 o 
   7  15   3       27.44       -1.21     23.92 o 
  -6  16   3       22.97       42.68     24.11 o 
  -4  16   3       10.93       -7.38     22.45 o 
  -2  16   3       14.29       27.59     33.20 o 
   0  16   3       59.31       72.64     24.33 o 
   2  16   3        0.32        6.67     19.49 o 
 -22   0   4       60.06       47.40     31.60 o 
 -20   0   4      432.47      500.38     52.67 o 
 -18   0   4      437.58      516.18     48.72 o 
 -16   0   4     1747.50     1473.48     90.86 o 
 -14   0   4     2152.64     1898.81    107.98 o 
 -12   0   4      258.95      216.30     14.35 o 
 -10   0   4     1607.34     1627.28     51.55 o 
  -8   0   4    12180.19    11800.09    346.92 o 
  -6   0   4     4088.75     4036.67    147.12 o 
  -4   0   4   177989.03   126788.07   5097.94 o 
  -2   0   4    23173.71    23553.97    845.91 o 
   0   0   4    28276.95    28517.55    723.98 o 
   2   0   4     4493.24     4573.34    105.99 o 
   4   0   4       25.94       31.12      6.10 o 
   6   0   4      476.07      429.77     20.02 o 
   8   0   4      604.90      643.83     49.95 o 
  10   0   4     2271.39     2323.40     74.90 o 
  12   0   4       10.92       45.05     21.73 o 
  14   0   4      177.57      267.31     43.45 o 
  16   0   4       59.33       75.06     39.50 o 
  18   0   4      162.66      -14.48     40.82 o 
 -21   1   4       78.32      114.55     23.73 o 
 -19   1   4       35.64        7.44     18.55 o 
 -17   1   4      495.17      522.94     35.84 o 
 -15   1   4       20.17       20.39      9.99 o 
 -13   1   4     1785.13     1768.94     49.76 o 
 -11   1   4       68.14       88.08     10.79 o 
  -9   1   4      516.75      453.70     15.50 o 
  -7   1   4    13234.51    13065.46    332.82 o 
  -5   1   4    21093.14    19648.90    446.14 o 
  -3   1   4     2965.39     3097.81     60.42 o 
  -1   1   4     2471.67     2454.78     50.45 o 
   1   1   4       74.81      124.83      9.71 o 
   3   1   4     2934.18     3878.19     64.04 o 
   5   1   4     3066.29     3180.93     63.77 o 
   7   1   4     3422.93     3570.91     71.80 o 
   9   1   4     1233.48     1264.51     28.73 o 
  11   1   4     1186.17      900.37     24.90 o 
  13   1   4      733.50      796.32     36.57 o 
  15   1   4       34.59       23.08     26.43 o 
  17   1   4       13.21       55.74     46.09 o 
  19   1   4       21.12       62.59     33.98 o 
 -22   2   4      151.81      235.10     32.26 o 
 -20   2   4        1.79      -17.69     17.69 o 
 -18   2   4      847.32      791.39     42.80 o 
 -16   2   4      130.72      160.37     17.45 o 
 -14   2   4     2450.69     2488.10     68.40 o 
 -12   2   4      916.48      973.62     34.36 o 
 -10   2   4     1234.50     1133.51     32.89 o 
  -8   2   4        3.18       11.03      6.46 o 
  -6   2   4     1902.31     1866.57     37.71 o 
  -4   2   4     1457.79     1316.35     32.24 o 
  -2   2   4        0.31        0.75      3.67 o 
   0   2   4       96.88       80.95      7.21 o 
   2   2   4     1128.34     1535.83     30.48 o 
   4   2   4     3635.51     3651.83     78.66 o 
   6   2   4     4020.18     3833.15     83.04 o 
   8   2   4      393.85      480.75     26.42 o 
  10   2   4     1635.40     1490.57     46.66 o 
  12   2   4      155.50      256.71     21.67 o 
  14   2   4       40.57       25.81     14.82 o 
  16   2   4        2.02       41.00     27.75 o 
  18   2   4       80.92       81.64     46.09 o 
 -21   3   4       17.67       28.91     21.75 o 
 -19   3   4      351.23      329.85     28.68 o 
 -17   3   4      330.49      359.61     21.45 o 
 -15   3   4     1356.49     1340.35     46.44 o 
 -13   3   4       67.17       56.01      9.60 o 
 -11   3   4      277.43      242.13     11.73 o 
  -9   3   4      607.20      677.36     22.12 o 
  -7   3   4       80.48      105.65      7.28 o 
  -5   3   4      639.64      603.83     30.64 o 
  -3   3   4    11769.23    10862.67    197.36 o 
  -1   3   4     6902.98     6517.67    118.35 o 
   1   3   4       18.76       16.34      5.09 o 
   3   3   4     2079.42     2278.59     43.86 o 
   5   3   4     2117.21     2174.17     53.64 o 
   7   3   4       12.04       13.79     10.25 o 
   9   3   4       52.95       44.09     16.92 o 
  11   3   4        0.35       11.12     13.48 o 
  13   3   4       90.91       65.31     16.18 o 
  15   3   4      325.47      266.30     20.22 o 
  17   3   4      103.32      142.09     26.57 o 
 -22   4   4        0.06      -34.24     34.24 o 
 -20   4   4        0.00       -6.70     20.41 o 
 -18   4   4       71.01       86.46     15.37 o 
 -16   4   4       25.03       -4.22     10.32 o 
 -14   4   4        0.97        5.04     13.24 o 
 -12   4   4       18.17        4.16      9.24 o 
 -10   4   4       85.96      127.98     23.03 o 
  -8   4   4      537.59      529.76     16.50 o 
  -6   4   4       58.31       64.89      5.89 o 
  -4   4   4       18.84       16.01      6.16 o 
  -2   4   4     7156.40     7638.63    131.46 o 
   0   4   4     1708.52     1820.10     35.52 o 
   2   4   4      101.18      119.33     12.20 o 
   4   4   4      519.47      628.36     46.38 o 
   6   4   4       10.81        6.29      9.90 o 
   8   4   4      824.88      827.33     41.05 o 
  10   4   4      941.60      944.70     42.19 o 
  12   4   4      266.73      268.32     21.10 o 
  14   4   4       27.68       27.91     13.78 o 
  16   4   4       78.30       69.63     18.50 o 
  18   4   4       44.93       73.27     21.15 o 
 -21   5   4      167.22      133.00     39.50 o 
 -19   5   4      117.02       98.78     22.12 o 
 -17   5   4      324.62      350.36     23.59 o 
 -15   5   4      523.48      472.54     34.40 o 
 -13   5   4        0.07       -5.35      5.35 o 
 -11   5   4     3602.53     3518.69     84.17 o 
  -9   5   4      433.97      496.06     16.67 o 
  -7   5   4     2849.62     3012.05     71.65 o 
  -5   5   4       86.27      230.85     30.20 o 
  -3   5   4      106.60       81.04     11.79 o 
  -1   5   4     1035.60     1189.21     26.71 o 
   1   5   4      865.40     1035.61     26.11 o 
   3   5   4      315.55      351.51     15.25 o 
   5   5   4      107.62      114.26      9.22 o 
   7   5   4       50.48       41.98     10.84 o 
   9   5   4      311.34      334.01     18.34 o 
  11   5   4       57.77       70.83     15.59 o 
  13   5   4       14.70       31.39     22.43 o 
  15   5   4       37.10       54.46     21.48 o 
  17   5   4       43.22       73.41     19.90 o 
 -20   6   4        8.60       15.80     32.92 o 
 -18   6   4      230.14      253.75     22.62 o 
 -16   6   4      187.88      246.57     31.89 o 
 -14   6   4      473.75      422.90     20.25 o 
 -12   6   4      251.29      251.73     12.08 o 
 -10   6   4      146.15      151.68     10.69 o 
  -8   6   4       48.50       69.54      7.56 o 
  -6   6   4     1135.32     1286.90     33.30 o 
  -4   6   4        0.07        1.01      5.68 o 
  -2   6   4    12064.41    12706.66    292.16 o 
   0   6   4     2984.76     3445.79     69.79 o 
   2   6   4     3131.40     3412.01     75.04 o 
   4   6   4     1590.26     1675.54     43.64 o 
   6   6   4      957.86     1067.50     30.49 o 
   8   6   4      333.86      384.40     20.46 o 
  10   6   4       87.40       94.03     14.31 o 
  12   6   4       12.03       27.32     14.04 o 
  14   6   4       38.27       24.33     15.59 o 
  16   6   4        0.22      -11.53     16.20 o 
 -19   7   4       98.55      111.07     25.87 o 
 -17   7   4       50.98       38.48     38.85 o 
 -15   7   4      215.00      287.30     35.32 o 
 -13   7   4      135.06      131.97     16.69 o 
 -11   7   4       97.63       81.65      9.28 o 
  -9   7   4     2141.60     2069.86     51.73 o 
  -7   7   4      291.60      259.49     11.52 o 
  -5   7   4     4901.31     5073.13    119.23 o 
  -3   7   4      379.26      360.19     14.62 o 
  -1   7   4      592.01      558.71     17.63 o 
   1   7   4      159.72      230.96     19.67 o 
   3   7   4      227.60      274.80     12.51 o 
   5   7   4       18.62       44.22     14.56 o 
   7   7   4        3.43       -7.87      7.87 o 
   9   7   4       88.83      112.72     14.88 o 
  11   7   4        0.12        4.06     17.87 o 
  13   7   4       33.96       36.54     15.55 o 
  15   7   4      201.20      205.15     20.61 o 
  17   7   4        0.91      -16.42     17.16 o 
 -20   8   4        9.04       50.04     35.55 o 
 -18   8   4      275.95      321.34     32.03 o 
 -16   8   4       14.93       13.34     21.87 o 
 -14   8   4      300.64      373.86     21.33 o 
 -12   8   4      526.91      495.68     22.51 o 
 -10   8   4       92.52       94.60      9.69 o 
  -8   8   4      303.36      298.81     22.40 o 
  -6   8   4      182.45      217.99     11.24 o 
  -4   8   4        4.31        3.83      7.26 o 
  -2   8   4      116.35      181.07     10.68 o 
   0   8   4      447.69      448.00     18.54 o 
   2   8   4       62.86       23.11     11.51 o 
   4   8   4       47.82       34.06     10.67 o 
   6   8   4      695.37      711.63     25.25 o 
   8   8   4      455.08      399.33     27.56 o 
  10   8   4      110.55      106.92     16.41 o 
  12   8   4        0.17       18.69     19.77 o 
  14   8   4        4.88       10.27     16.54 o 
  16   8   4       38.82       29.95     19.20 o 
 -19   9   4       41.75       27.99     26.34 o 
 -17   9   4       10.68       44.46     23.73 o 
 -15   9   4       59.11       66.78     20.16 o 
 -13   9   4      387.24      379.69     21.56 o 
 -11   9   4       52.72       58.47     11.78 o 
  -9   9   4      263.01      229.80     14.46 o 
  -7   9   4      135.43      134.81      9.93 o 
  -5   9   4      170.17      206.80     11.60 o 
  -3   9   4       15.75       28.87      9.73 o 
  -1   9   4       17.75        2.00     17.49 o 
   1   9   4      261.35      288.02     15.56 o 
   3   9   4        3.64       22.52     11.18 o 
   5   9   4       20.55       59.84     15.07 o 
   7   9   4      131.37      147.19     15.82 o 
   9   9   4       16.42       -3.27     13.87 o 
  11   9   4      132.85      110.69     16.86 o 
  13   9   4        0.90       27.16     17.02 o 
  15   9   4        0.70      -12.42     17.63 o 
 -18  10   4       11.71        3.12     25.09 o 
 -16  10   4      238.92      241.01     25.83 o 
 -14  10   4        0.25       11.35     19.68 o 
 -12  10   4      148.68      167.72     20.51 o 
 -10  10   4       29.28       24.17     11.66 o 
  -8  10   4      645.65      606.50     32.09 o 
  -6  10   4      251.39      241.65     19.39 o 
  -4  10   4      171.58      148.41     12.68 o 
  -2  10   4      172.64      177.87     14.64 o 
   0  10   4      437.15      420.24     19.96 o 
   2  10   4        0.78       -7.27     10.37 o 
   4  10   4       26.79       25.10     11.97 o 
   6  10   4      307.03      319.88     20.56 o 
   8  10   4       15.11       -7.59     14.30 o 
  10  10   4       77.57       53.55     16.09 o 
  12  10   4       41.78       58.36     17.85 o 
  14  10   4        0.18       -2.70     17.51 o 
 -17  11   4       17.92       38.94     23.41 o 
 -15  11   4        0.49       -0.80     20.24 o 
 -13  11   4        0.58       19.12     22.50 o 
 -11  11   4       89.08       99.67     19.27 o 
  -9  11   4        2.21       -0.33     22.42 o 
  -7  11   4        4.41        6.84     12.28 o 
  -5  11   4       14.87       13.60     11.71 o 
  -3  11   4       33.75        9.70     12.18 o 
  -1  11   4      269.13      256.38     17.55 o 
   1  11   4       24.91       16.36     11.96 o 
   3  11   4      145.37      173.86     17.38 o 
   5  11   4       11.67       -6.01     11.78 o 
   7  11   4      711.55      646.51     30.18 o 
   9  11   4       15.61        9.10     15.68 o 
  11  11   4       24.15       18.06     16.80 o 
  13  11   4        7.61        5.67     17.94 o 
 -16  12   4       35.72       -6.27     26.77 o 
 -14  12   4        0.12        9.76     22.53 o 
 -12  12   4        0.40      -22.46     41.48 o 
 -10  12   4       91.67      104.41     21.82 o 
  -8  12   4      101.70      105.29     20.64 o 
  -6  12   4      837.35      828.20     41.62 o 
  -4  12   4      580.91      550.17     26.27 o 
  -2  12   4     1163.56     1138.53     39.86 o 
   0  12   4      388.36      401.80     20.15 o 
   2  12   4      482.29      509.54     23.73 o 
   4  12   4      408.85      498.76     23.06 o 
   6  12   4      243.11      261.21     19.96 o 
   8  12   4       70.94       59.16     17.08 o 
  10  12   4        2.03       19.45     17.40 o 
  12  12   4        8.10       48.70     21.67 o 
 -13  13   4       97.85      128.85     25.07 o 
 -11  13   4        0.01       21.28     28.97 o 
  -9  13   4      157.34      147.19     22.73 o 
  -7  13   4        0.00       12.10     20.32 o 
  -5  13   4      145.48      176.99     23.04 o 
  -3  13   4      116.36      104.05     15.49 o 
  -1  13   4       52.84       36.78     20.74 o 
   1  13   4      304.62      280.70     24.38 o 
   3  13   4       14.63       -2.34     13.34 o 
   5  13   4        8.35       -3.76     13.89 o 
   7  13   4        6.47       16.68     16.77 o 
   9  13   4       21.24       10.09     18.25 o 
 -12  14   4        8.23       -9.01     25.94 o 
 -10  14   4       26.40      -25.16     25.59 o 
  -8  14   4        0.03       -3.99     21.85 o 
  -6  14   4        2.28        2.50     21.08 o 
  -4  14   4       11.84        5.58     20.53 o 
  -2  14   4        0.26      -15.98     19.55 o 
   0  14   4       76.72       76.80     15.52 o 
   2  14   4        1.70       12.94     14.07 o 
   4  14   4       14.05       19.82     19.22 o 
   6  14   4        9.13       12.50     16.49 o 
   8  14   4        6.18       12.44     18.44 o 
  -9  15   4       75.87       93.94     30.16 o 
  -7  15   4        8.02       32.38     22.05 o 
  -5  15   4       32.03       52.41     23.23 o 
  -3  15   4       33.49       32.54     22.67 o 
  -1  15   4        2.38       -5.10     18.15 o 
   1  15   4       11.61        3.71     17.79 o 
   3  15   4        5.66        4.23     15.90 o 
   5  15   4        4.88        6.15     19.01 o 
  -6  16   4        0.05      -17.12     32.92 o 
  -4  16   4        0.72       21.63     23.59 o 
  -2  16   4        0.10       15.60     21.80 o 
   0  16   4       15.74       32.57     20.25 o 
   2  16   4       17.36        3.54     24.45 o 
 -23   1   5       41.67       47.35     29.63 o 
 -21   1   5        0.48       23.70     27.65 o 
 -19   1   5       12.64       36.84     19.07 o 
 -17   1   5       96.67       88.31     12.54 o 
 -15   1   5      391.03      323.40     17.80 o 
 -13   1   5       81.91       76.93      9.55 o 
 -11   1   5     1849.60     2019.52     56.26 o 
  -9   1   5     1146.41     1105.27     32.25 o 
  -7   1   5     4297.36     4862.31    124.93 o 
  -5   1   5     4722.18     4181.62     95.98 o 
  -3   1   5      139.91       99.20      5.03 o 
  -1   1   5      144.19      202.70      7.21 o 
   1   1   5    17731.50    19563.53    407.81 o 
   3   1   5     3773.25     4200.84     73.20 o 
   5   1   5     3868.91     4194.55     90.39 o 
   7   1   5     1801.90     1843.21     42.96 o 
   9   1   5     4623.28     4389.90     95.49 o 
  11   1   5     2818.48     2787.46     77.86 o 
  13   1   5     1302.21     1235.77     64.08 o 
  15   1   5      100.62      145.88     30.25 o 
  17   1   5      300.51      287.79     39.11 o 
 -22   2   5       17.18       40.27     22.39 o 
 -20   2   5       65.25       38.55     20.23 o 
 -18   2   5       91.59       45.92     18.55 o 
 -16   2   5      266.65      256.85     18.33 o 
 -14   2   5       44.99       45.42     10.22 o 
 -12   2   5      613.87      641.14     25.12 o 
 -10   2   5       57.34       52.28     15.43 o 
  -8   2   5     2814.72     3077.19     81.73 o 
  -6   2   5      197.35      250.47     10.25 o 
  -4   2   5     1660.00     2015.09     43.06 o 
  -2   2   5     1430.08     1582.45     41.62 o 
   0   2   5     2991.51     3147.72     62.71 o 
   2   2   5    12755.27    12842.35    248.32 o 
   4   2   5     3975.23     4175.07     90.03 o 
   6   2   5     4695.76     4657.72    101.78 o 
   8   2   5       68.69       40.63     11.40 o 
  10   2   5     5454.86     4821.56    129.35 o 
  12   2   5       95.04      121.33     15.53 o 
  14   2   5      251.18      227.03     23.29 o 
  16   2   5        0.25        0.27     27.36 o 
  18   2   5      140.58      172.75     63.21 o 
 -21   3   5        7.93      -22.03     34.89 o 
 -19   3   5      158.16      147.10     22.68 o 
 -17   3   5      411.14      382.73     18.85 o 
 -15   3   5      429.49      451.86     19.87 o 
 -13   3   5      456.61      435.63     18.36 o 
 -11   3   5      200.38      232.56     12.18 o 
  -9   3   5      151.36      175.57     11.91 o 
  -7   3   5     1487.91     1632.43     39.27 o 
  -5   3   5     1533.77     1702.39     38.48 o 
  -3   3   5     2028.16     2054.74     36.74 o 
  -1   3   5      355.08      327.17     10.20 o 
   1   3   5      596.86      738.74     17.61 o 
   3   3   5     6705.50     6857.62    241.63 o 
   5   3   5     4005.64     3966.30     94.20 o 
   7   3   5      261.37      247.42     15.16 o 
   9   3   5      728.42      696.03     28.44 o 
  11   3   5       56.36       78.80     15.03 o 
  13   3   5      544.05      573.09     55.69 o 
  15   3   5        9.74       13.82     18.48 o 
  17   3   5       45.49        2.63     39.50 o 
 -22   4   5        0.43      -21.07     35.55 o 
 -20   4   5       15.57       -0.45     18.93 o 
 -18   4   5        1.61       18.93     13.30 o 
 -16   4   5       55.01       69.74     11.07 o 
 -14   4   5       19.34        2.11      8.83 o 
 -12   4   5       25.66       25.38      8.74 o 
 -10   4   5      955.92     1134.96     64.80 o 
  -8   4   5     1215.41     1419.24     34.88 o 
  -6   4   5     8327.90     8450.81    217.88 o 
  -4   4   5     1280.45     1304.64     37.99 o 
  -2   4   5     3265.45     3540.16     66.07 o 
   0   4   5       55.56       90.46      7.53 o 
   2   4   5     1452.82     1502.54     35.44 o 
   4   4   5     2531.26     2406.49     59.44 o 
   6   4   5        5.55      -10.22     10.22 o 
   8   4   5      881.74      807.36     45.37 o 
  10   4   5     1097.00     1162.40     44.38 o 
  12   4   5     1124.23     1069.47     39.42 o 
  14   4   5      274.11      317.24     22.07 o 
  16   4   5      116.16      117.05     20.38 o 
  18   4   5       45.49       71.11     42.14 o 
 -21   5   5       98.77       93.49     40.82 o 
 -19   5   5       16.92       15.06     26.34 o 
 -17   5   5        0.07      -10.28     12.22 o 
 -15   5   5      290.62      270.62     18.64 o 
 -13   5   5       29.03       28.25      8.66 o 
 -11   5   5       36.08       45.42      8.35 o 
  -9   5   5     2122.28     2038.53     56.98 o 
  -7   5   5      222.23      193.94     12.46 o 
  -5   5   5      847.53      878.19     28.57 o 
  -3   5   5      154.29      153.62     15.75 o 
  -1   5   5      356.60      383.67     17.54 o 
   1   5   5       29.29       10.50      6.94 o 
   3   5   5     6504.22     6475.16    151.20 o 
   5   5   5       58.89       50.24      8.39 o 
   7   5   5     2051.95     2053.65     60.20 o 
   9   5   5      278.36      252.21     20.34 o 
  11   5   5      416.83      387.75     25.24 o 
  13   5   5      125.21      140.59     17.24 o 
  15   5   5       44.27       20.09     15.62 o 
  17   5   5      100.13      104.50     21.39 o 
 -20   6   5       11.56        1.32     35.55 o 
 -18   6   5       55.09       90.76     21.17 o 
 -16   6   5      586.92      548.46     29.71 o 
 -14   6   5      317.30      340.47     18.11 o 
 -12   6   5        2.04        7.78      8.35 o 
 -10   6   5      188.23      193.88      9.97 o 
  -8   6   5      264.45      220.26     12.10 o 
  -6   6   5       50.98       46.53     12.88 o 
  -4   6   5       40.64       37.51      5.74 o 
  -2   6   5      704.83      684.37     19.77 o 
   0   6   5      148.95      145.33     11.80 o 
   2   6   5      843.06      810.32     25.06 o 
   4   6   5      924.33      985.50     29.15 o 
   6   6   5     1082.43     1030.81     29.94 o 
   8   6   5      223.82      263.31     17.87 o 
  10   6   5       43.29       41.07     15.28 o 
  12   6   5      806.43      909.33     36.68 o 
  14   6   5      166.72      190.67     19.53 o 
  16   6   5      105.73      133.92     19.78 o 
 -21   7   5       48.30       53.99     38.19 o 
 -19   7   5        1.96       -5.62     20.81 o 
 -17   7   5       79.73       71.84     23.22 o 
 -15   7   5       83.08       95.70     16.27 o 
 -13   7   5       18.86       -1.23     11.24 o 
 -11   7   5       37.23       29.80      8.87 o 
  -9   7   5       61.24       79.78      7.21 o 
  -7   7   5       22.43       22.16      8.84 o 
  -5   7   5       71.33       87.28      9.08 o 
  -3   7   5       49.14       54.79      9.62 o 
  -1   7   5      845.73      933.62     24.97 o 
   1   7   5       26.76       65.60     10.90 o 
   3   7   5     6011.27     5985.57    141.05 o 
   5   7   5      432.01      419.72     18.15 o 
   7   7   5     1666.75     1632.11     50.27 o 
   9   7   5      130.41       94.03     16.16 o 
  11   7   5      381.63      391.80     32.50 o 
  13   7   5      381.67      382.13     23.75 o 
  15   7   5       64.89       85.64     18.98 o 
 -20   8   5       92.62       67.16     40.82 o 
 -18   8   5       26.13       30.51     22.29 o 
 -16   8   5      321.66      333.77     53.33 o 
 -14   8   5      350.35      331.94     20.16 o 
 -12   8   5      462.68      460.40     21.55 o 
 -10   8   5      733.76      758.36     23.21 o 
  -8   8   5      181.52      229.55     22.03 o 
  -6   8   5      232.08      234.88     11.41 o 
  -4   8   5      388.43      330.35     19.05 o 
  -2   8   5        5.62       12.42      8.24 o 
   0   8   5      366.04      371.56     25.57 o 
   2   8   5      283.11      311.02     17.66 o 
   4   8   5       57.26       63.86     14.82 o 
   6   8   5      319.10      375.36     18.24 o 
   8   8   5        9.54        1.03     13.10 o 
  10   8   5       23.94       46.64     15.29 o 
  12   8   5        2.04      -15.09     15.09 o 
  14   8   5        7.66        5.32     16.74 o 
 -19   9   5        6.03        9.96     24.56 o 
 -17   9   5        0.01       46.61     23.22 o 
 -15   9   5        0.35      -12.51     19.55 o 
 -13   9   5        3.37       13.41     16.07 o 
 -11   9   5       47.69       59.01     11.44 o 
  -9   9   5        8.63       22.92      9.22 o 
  -7   9   5      196.09      206.65     12.37 o 
  -5   9   5       25.95       37.54      8.11 o 
  -3   9   5     1383.56     1375.75     34.64 o 
  -1   9   5      261.25      246.12     14.15 o 
   1   9   5     1087.06     1159.31     36.53 o 
   3   9   5      103.85      111.60     13.98 o 
   5   9   5     1068.51      993.48     35.50 o 
   7   9   5      176.46      193.20     26.04 o 
   9   9   5       52.38       14.62     14.07 o 
  11   9   5      232.79      207.29     27.75 o 
  13   9   5       85.99       98.15     20.91 o 
  15   9   5      144.64      150.01     21.39 o 
 -18  10   5        1.49        2.68     24.56 o 
 -16  10   5        0.00       -4.11     23.22 o 
 -14  10   5       83.68      127.45     21.18 o 
 -12  10   5      445.73      393.46     27.87 o 
 -10  10   5      362.01      348.40     24.63 o 
  -8  10   5     1453.64     1322.72     42.29 o 
  -6  10   5      255.60      246.88     17.23 o 
  -4  10   5      171.38      161.33     13.94 o 
  -2  10   5       64.65       78.91     12.10 o 
   0  10   5      225.78      210.87     14.34 o 
   2  10   5       37.07       22.46     12.00 o 
   4  10   5      110.56       90.54     16.06 o 
   6  10   5      410.72      438.93     24.31 o 
   8  10   5      398.45      394.70     23.30 o 
  10  10   5       56.15      102.10     17.65 o 
  12  10   5        3.03        4.93     16.94 o 
  14  10   5       54.29       77.89     20.36 o 
 -17  11   5        2.36       -9.10     29.63 o 
 -15  11   5      111.10       80.31     21.73 o 
 -13  11   5       57.42       -2.66     24.56 o 
 -11  11   5      333.99      366.18     26.51 o 
  -9  11   5       32.82       44.07     17.96 o 
  -7  11   5      195.08      246.66     16.68 o 
  -5  11   5      120.35      128.65     14.73 o 
  -3  11   5       26.65       14.05     12.35 o 
  -1  11   5      573.17      611.11     24.34 o 
   1  11   5        3.28       14.04     11.66 o 
   3  11   5      287.23      294.97     17.48 o 
   5  11   5      247.17      173.69     17.30 o 
   7  11   5       69.69      124.00     17.33 o 
   9  11   5        2.22        4.53     24.73 o 
  11  11   5      115.85      153.78     20.00 o 
  13  11   5        0.62        6.18     18.32 o 
 -16  12   5        0.14        0.20     25.09 o 
 -14  12   5       89.99      130.78     23.89 o 
 -12  12   5       58.08       79.89     28.30 o 
 -10  12   5       97.71       91.48     25.91 o 
  -8  12   5      343.70      352.51     27.71 o 
  -6  12   5       65.50       66.28     29.59 o 
  -4  12   5      313.60      277.64     19.13 o 
  -2  12   5      220.11      215.36     16.55 o 
   0  12   5      298.65      382.70     19.88 o 
   2  12   5        7.33       -9.71     15.49 o 
   4  12   5      713.88      675.46     32.13 o 
   6  12   5       19.71       -5.69     16.54 o 
   8  12   5       93.58       76.81     18.11 o 
  10  12   5       13.27      -13.38     22.43 o 
 -13  13   5       31.87        8.41     34.89 o 
 -11  13   5      391.32      338.48     35.24 o 
  -9  13   5       18.54       35.63     21.26 o 
  -7  13   5      429.74      429.04     30.62 o 
  -5  13   5        0.82       22.63     19.55 o 
  -3  13   5        0.01      -12.15     12.35 o 
  -1  13   5       80.88      100.68     14.85 o 
   1  13   5        1.44       -9.42     13.00 o 
   3  13   5       80.87       85.24     15.25 o 
   5  13   5       64.17       41.35     16.52 o 
   7  13   5       29.33       59.74     17.64 o 
   9  13   5        0.03      -10.35     16.67 o 
 -12  14   5        0.48      -27.36     27.36 o 
 -10  14   5        2.02       29.76     22.91 o 
  -8  14   5        4.98      -13.93     20.61 o 
  -6  14   5        6.24       11.79     19.95 o 
  -4  14   5        1.60       -1.59     16.80 o 
  -2  14   5       14.43       12.55     17.34 o 
   0  14   5      106.10      140.31     16.46 o 
   2  14   5       73.36      113.03     16.65 o 
   4  14   5       80.85      119.38     18.56 o 
   6  14   5        2.70       -8.00     16.91 o 
   8  14   5      112.05      164.91     22.17 o 
  -9  15   5        5.04       -5.94     37.40 o 
  -7  15   5        6.11       23.78     22.84 o 
  -5  15   5        0.30       16.05     19.51 o 
  -3  15   5        0.17       24.90     18.69 o 
  -1  15   5        0.50       24.50     22.43 o 
   1  15   5        4.01       23.73     18.29 o 
   3  15   5       22.15       16.78     17.72 o 
   5  15   5        8.44       -7.14     18.55 o 
  -4  16   5       96.69      102.62     22.22 o 
  -2  16   5        3.91       -2.18     18.88 o 
   0  16   5       54.05       73.98     20.97 o 
 -22   0   6       80.43      119.83     32.92 o 
 -20   0   6      102.78       98.76     28.97 o 
 -18   0   6      253.17      260.72     34.24 o 
 -16   0   6      174.60      155.38     26.34 o 
 -14   0   6      918.18      955.99     61.89 o 
 -12   0   6       86.68       76.37     18.44 o 
 -10   0   6      988.89      882.36     48.06 o 
  -8   0   6      641.03      480.04     23.73 o 
  -6   0   6    30737.94    30458.07   1092.66 o 
  -4   0   6      218.20      275.99     16.76 o 
  -2   0   6    16272.52    15908.90    465.76 o 
   0   0   6     9467.25    10299.40    263.17 o 
   2   0   6      872.41      745.96     34.45 o 
   4   0   6      344.10      327.34     30.91 o 
   6   0   6     3292.68     3265.78    101.60 o 
   8   0   6     1603.43     1472.79     51.38 o 
  10   0   6      541.64      527.38     33.99 o 
  12   0   6      451.52      333.96     27.84 o 
  14   0   6       17.04       -9.22     31.60 o 
  16   0   6       22.41      117.19     46.09 o 
  18   0   6        0.08       35.55     46.09 o 
 -23   1   6       59.56       20.34     22.80 o 
 -21   1   6        0.26       16.96     19.07 o 
 -19   1   6       91.20       80.66     26.34 o 
 -17   1   6      324.90      358.78     31.60 o 
 -15   1   6     1635.99     1524.07     50.48 o 
 -13   1   6       28.70       23.63     13.98 o 
 -11   1   6     8910.17     9188.63    272.67 o 
  -9   1   6       40.58       62.61      7.46 o 
  -7   1   6     3836.59     4354.34    100.22 o 
  -5   1   6      186.13      175.95      7.47 o 
  -3   1   6       97.12       93.92      5.44 o 
  -1   1   6      594.66      467.73     13.12 o 
   1   1   6     1958.59     1781.17     30.89 o 
   3   1   6      244.07      226.80     10.23 o 
   5   1   6      815.17      715.29     20.35 o 
   7   1   6      244.70      250.69     11.75 o 
   9   1   6        3.50       14.35     10.62 o 
  11   1   6        8.68       31.80     20.34 o 
  13   1   6        4.22      -13.83     24.21 o 
  15   1   6       54.94       44.01     27.17 o 
  17   1   6       25.16       -3.47     30.68 o 
 -22   2   6       43.79       42.87     30.29 o 
 -20   2   6        7.73       13.17     18.34 o 
 -18   2   6      131.71      106.72     19.55 o 
 -16   2   6      336.93      279.79     16.95 o 
 -14   2   6     1177.34     1083.39     54.39 o 
 -12   2   6     1127.55     1168.00     40.24 o 
 -10   2   6    10634.14    10339.62    305.36 o 
  -8   2   6      845.65      707.88     24.94 o 
  -6   2   6    11221.53    12418.77    238.80 o 
  -4   2   6      177.00      136.45      5.74 o 
  -2   2   6     2597.89     2650.42     49.51 o 
   0   2   6     6671.74     6777.93    123.47 o 
   2   2   6     2741.18     2879.83     70.71 o 
   4   2   6     4720.37     4854.91    104.46 o 
   6   2   6      961.18      891.94     26.51 o 
   8   2   6      112.94      133.83     10.40 o 
  10   2   6       53.61       77.74     14.63 o 
  12   2   6      124.63      127.22     16.43 o 
  14   2   6       38.87       26.81     46.09 o 
  16   2   6       63.61      100.39     49.38 o 
 -23   3   6       17.89       27.65     36.87 o 
 -21   3   6      354.66      365.63     32.23 o 
 -19   3   6       21.77       13.03     20.41 o 
 -17   3   6      807.92      906.31     30.98 o 
 -15   3   6       67.66       87.45     10.43 o 
 -13   3   6     1974.34     2184.07     53.81 o 
 -11   3   6       16.00       34.76      9.69 o 
  -9   3   6     1604.01     1711.01     46.80 o 
  -7   3   6      214.17      245.33     17.22 o 
  -5   3   6      262.19      185.60      9.51 o 
  -3   3   6      524.61      629.48     25.51 o 
  -1   3   6      821.93      846.35     21.03 o 
   1   3   6       36.09        1.13      7.58 o 
   3   3   6       12.26       -0.67     15.06 o 
   5   3   6      583.37      485.51     22.87 o 
   7   3   6     1021.16      914.44     31.55 o 
   9   3   6      251.18      189.95     20.72 o 
  11   3   6      217.08      191.20     17.71 o 
  13   3   6       51.82        9.61     15.10 o 
  15   3   6       58.77       24.43     27.52 o 
  17   3   6      152.15      143.38     35.24 o 
 -22   4   6        6.89      -31.60     31.60 o 
 -20   4   6       12.78       -6.40     18.96 o 
 -18   4   6      204.83      210.54     17.72 o 
 -16   4   6      316.70      331.16     22.24 o 
 -14   4   6      183.53      211.77     13.04 o 
 -12   4   6      250.15      283.22     13.63 o 
 -10   4   6      396.77      418.99     13.64 o 
  -8   4   6     2440.84     2374.17     73.64 o 
  -6   4   6     1768.36     1761.81     56.71 o 
  -4   4   6      228.88      274.04      9.66 o 
  -2   4   6     1442.80     1501.12     32.27 o 
   0   4   6       57.15       71.71      7.53 o 
   2   4   6      260.09      293.76     13.24 o 
   4   4   6     1038.92     1062.28     30.14 o 
   6   4   6      184.92      204.24      9.62 o 
   8   4   6      116.99       88.30     15.04 o 
  10   4   6      249.91      239.50     29.27 o 
  12   4   6     1105.87     1049.51     48.28 o 
  14   4   6       11.23       18.61     15.95 o 
  16   4   6       64.46       57.71     34.89 o 
 -21   5   6       12.45       68.47     38.19 o 
 -19   5   6      361.33      376.60     48.72 o 
 -17   5   6      610.04      573.75     28.14 o 
 -15   5   6      301.43      324.92     16.78 o 
 -13   5   6     1404.78     1408.06     40.99 o 
 -11   5   6      109.76      101.23      7.62 o 
  -9   5   6     8367.06     8294.47    247.26 o 
  -7   5   6      435.29      395.72     20.09 o 
  -5   5   6     3753.76     3483.14    107.38 o 
  -3   5   6     1030.90      891.65     34.22 o 
  -1   5   6      491.78      457.52     15.36 o 
   1   5   6      203.88      175.10     20.53 o 
   3   5   6     1947.88     1846.72     48.66 o 
   5   5   6      375.62      354.60     16.01 o 
   7   5   6      200.68      217.43     16.62 o 
   9   5   6       23.85       14.61     13.36 o 
  11   5   6      205.34      198.54     19.44 o 
  13   5   6      104.49      137.14     27.27 o 
  15   5   6       35.96       35.67     18.59 o 
  17   5   6        1.81       -5.27     42.14 o 
 -20   6   6       31.93       21.07     35.55 o 
 -18   6   6       42.88       50.18     25.02 o 
 -16   6   6        5.45       13.75     12.54 o 
 -14   6   6       13.63       23.27     10.82 o 
 -12   6   6       59.19       61.81      6.94 o 
 -10   6   6      482.58      483.59     22.87 o 
  -8   6   6      119.85      135.34     22.10 o 
  -6   6   6      205.24      242.62     16.06 o 
  -4   6   6      101.65      154.80     12.19 o 
  -2   6   6       91.69      112.59      8.42 o 
   0   6   6       55.31       77.97      8.90 o 
   2   6   6       97.96      107.40     12.57 o 
   4   6   6      244.26      278.10     25.18 o 
   6   6   6      530.19      469.23     18.72 o 
   8   6   6        6.01       -7.83     12.34 o 
  10   6   6        0.72        0.38     13.09 o 
  12   6   6       26.10       34.41     15.41 o 
  14   6   6       18.72       11.86     16.26 o 
  16   6   6        1.95        4.67     20.16 o 
 -21   7   6        0.35      -15.80     38.19 o 
 -19   7   6       47.38       67.89     23.06 o 
 -17   7   6      483.33      504.90     37.70 o 
 -15   7   6      195.30      211.82     37.51 o 
 -13   7   6      263.62      294.09     14.95 o 
 -11   7   6       94.41       95.71      9.88 o 
  -9   7   6       33.48        4.15     17.11 o 
  -7   7   6     3284.88     3191.00     87.51 o 
  -5   7   6       41.62       18.55      5.79 o 
  -3   7   6     4828.48     4917.38    115.37 o 
  -1   7   6      375.57      477.67     23.14 o 
   1   7   6      771.89      793.15     28.64 o 
   3   7   6        8.95       14.12      9.16 o 
   5   7   6      983.64      957.63     32.76 o 
   7   7   6       51.03       38.47     13.22 o 
   9   7   6      225.96      239.16     18.51 o 
  11   7   6       76.15       83.57     15.95 o 
  13   7   6      151.29      189.16     19.99 o 
  15   7   6       23.05        9.85     17.89 o 
 -20   8   6       61.52       -5.27     35.55 o 
 -18   8   6       23.04        1.96     21.75 o 
 -16   8   6      785.48      747.35     45.62 o 
 -14   8   6        7.53       -8.56     29.63 o 
 -12   8   6      690.03      770.88     47.31 o 
 -10   8   6      641.22      570.65     29.59 o 
  -8   8   6      636.23      640.23     26.09 o 
  -6   8   6      587.16      495.67     20.14 o 
  -4   8   6      931.67      854.76     23.41 o 
  -2   8   6      488.33      447.46     18.02 o 
   0   8   6     2407.35     2154.11     98.87 o 
   2   8   6      858.19      747.71     28.38 o 
   4   8   6     2302.46     2060.08     60.97 o 
   6   8   6      364.06      331.13     20.72 o 
   8   8   6      120.15      129.28     16.27 o 
  10   8   6       17.30       13.09     15.03 o 
  12   8   6       42.32       29.66     29.84 o 
  14   8   6       93.03       74.95     28.89 o 
 -19   9   6        0.51       19.73     24.16 o 
 -17   9   6      147.08      145.51     27.46 o 
 -15   9   6      322.93      361.17     44.77 o 
 -13   9   6       96.82       70.99     20.93 o 
 -11   9   6      626.55      567.53     30.89 o 
  -9   9   6      310.89      375.51     50.54 o 
  -7   9   6      112.30       54.90     11.56 o 
  -5   9   6      405.03      357.43     14.14 o 
  -3   9   6        5.82        4.72      8.21 o 
  -1   9   6     2153.05     2026.64     53.00 o 
   1   9   6      738.51      673.49     27.51 o 
   3   9   6     1031.97     1006.96     71.08 o 
   5   9   6       11.80        0.01     12.78 o 
   7   9   6      178.94      180.14     17.16 o 
   9   9   6        1.13       -6.27     14.00 o 
  11   9   6      126.15      141.84     18.98 o 
  13   9   6        7.79        7.37     17.95 o 
 -18  10   6       94.41      131.92     31.60 o 
 -16  10   6      357.97      375.70     35.84 o 
 -14  10   6      102.51      185.67     36.87 o 
 -12  10   6      230.11      266.81     23.41 o 
 -10  10   6        2.58       10.66     16.77 o 
  -8  10   6      880.27      849.65     39.43 o 
  -6  10   6      339.81      327.14     16.52 o 
  -4  10   6      738.60      801.61     55.54 o 
  -2  10   6       50.45       28.97     24.36 o 
   0  10   6       60.74       43.20     11.85 o 
   2  10   6        0.45       -6.70     13.11 o 
   4  10   6        1.41        4.68     13.16 o 
   6  10   6       88.69       62.79     14.99 o 
   8  10   6       16.09        5.53     15.11 o 
  10  10   6      135.98      107.61     19.68 o 
  12  10   6       29.01      -13.63     16.79 o 
 -17  11   6       10.02        4.07     26.02 o 
 -15  11   6       71.01       43.63     25.68 o 
 -13  11   6        6.81      -19.02     19.02 o 
 -11  11   6       55.82       72.62     18.98 o 
  -9  11   6       30.38       38.74     18.92 o 
  -7  11   6       54.62       51.94     19.58 o 
  -5  11   6       29.81        9.67     11.12 o 
  -3  11   6      108.63      112.13     13.25 o 
  -1  11   6        5.02       -5.70     11.74 o 
   1  11   6       78.48       90.61     14.95 o 
   3  11   6      193.43      190.59     18.20 o 
   5  11   6       29.40       23.66     15.35 o 
   7  11   6       25.35       14.01     14.99 o 
   9  11   6       56.35       43.80     17.58 o 
  11  11   6        0.13      -11.34     17.31 o 
 -16  12   6        0.01       47.40     26.07 o 
 -14  12   6      105.02      131.39     29.23 o 
 -12  12   6      112.12      135.57     22.22 o 
 -10  12   6      119.84       98.55     21.73 o 
  -8  12   6      526.67      545.31     33.10 o 
  -6  12   6      357.87      331.63     22.29 o 
  -4  12   6     1167.72     1101.25     35.02 o 
  -2  12   6      241.09      194.52     15.80 o 
   0  12   6      778.86      721.22     28.36 o 
   2  12   6        6.56        3.33     20.53 o 
   4  12   6       87.10       84.45     16.56 o 
   6  12   6        3.12       -2.40     15.20 o 
   8  12   6      115.44      143.74     19.62 o 
  10  12   6        6.04        6.21     18.40 o 
 -13  13   6       41.34       63.21     28.86 o 
 -11  13   6       32.31       38.86     20.45 o 
  -9  13   6       40.39       33.51     17.37 o 
  -7  13   6       53.27       96.42     18.54 o 
  -5  13   6      221.34      175.97     20.39 o 
  -3  13   6       18.49       32.56     16.85 o 
  -1  13   6       94.01       81.10     14.48 o 
   1  13   6        0.02       -2.81     13.03 o 
   3  13   6       44.64       57.19     16.66 o 
   5  13   6        2.02       -7.74     15.88 o 
   7  13   6       71.16       74.82     18.52 o 
   9  13   6        2.95       13.59     18.83 o 
 -12  14   6       10.60        9.22     27.93 o 
 -10  14   6       10.62       25.34     21.22 o 
  -8  14   6        5.77       -8.22     17.92 o 
  -6  14   6        3.79       24.52     17.97 o 
  -4  14   6        4.18       40.60     18.32 o 
  -2  14   6        8.80       -8.12     16.86 o 
   0  14   6        1.98       -9.09     16.94 o 
   2  14   6       49.12       37.38     16.95 o 
   4  14   6       19.79       20.30     17.04 o 
   6  14   6       25.99       43.27     19.00 o 
  -9  15   6        2.46       11.70     18.78 o 
  -7  15   6       51.25       82.76     25.28 o 
  -5  15   6       60.58       78.47     20.07 o 
  -3  15   6        2.61       14.73     19.13 o 
  -1  15   6      135.17      141.67     21.90 o 
   1  15   6        0.31        9.62     21.28 o 
   3  15   6       79.59       99.30     25.31 o 
  -4  16   6        5.14        5.27     36.87 o 
  -2  16   6        0.14        8.18     19.68 o 
 -23   1   7       84.69       42.38     22.80 o 
 -21   1   7      210.26      210.74     27.65 o 
 -19   1   7       57.62      106.68     51.35 o 
 -17   1   7      266.98      268.02     23.22 o 
 -15   1   7     3468.04     3415.15    104.81 o 
 -13   1   7     1123.93     1095.22     37.36 o 
 -11   1   7     2489.20     2306.02     72.47 o 
  -9   1   7     1945.06     1926.11     46.01 o 
  -7   1   7    18772.73    20621.44    467.56 o 
  -5   1   7     8778.31     9931.05    226.01 o 
  -3   1   7     2051.24     2207.46     48.10 o 
  -1   1   7     2865.40     2891.54     57.79 o 
   1   1   7      622.16      641.53     18.54 o 
   3   1   7     6904.68     6908.71    146.83 o 
   5   1   7       29.37       29.26      9.47 o 
   7   1   7       88.44       92.67     12.85 o 
   9   1   7       93.26       90.40     15.78 o 
  11   1   7     1535.27     1264.97     69.72 o 
  13   1   7      280.97      265.40     33.98 o 
  15   1   7      293.93      234.57     33.98 o 
  17   1   7       17.35      -30.25     30.25 o 
 -22   2   7      113.88      124.90     73.74 o 
 -20   2   7       13.03       24.00     37.53 o 
 -18   2   7        0.25       -6.58     15.80 o 
 -16   2   7      597.99      550.36     24.74 o 
 -14   2   7      740.70      677.70     26.92 o 
 -12   2   7      402.42      401.87     19.57 o 
 -10   2   7     1001.05      977.08     33.38 o 
  -8   2   7      646.59      819.08     23.75 o 
  -6   2   7     5480.26     6147.83    119.28 o 
  -4   2   7     7401.55     8221.35    158.82 o 
  -2   2   7       21.65       22.58      5.33 o 
   0   2   7      126.25      132.50      9.16 o 
   2   2   7     3952.19     4513.82    122.08 o 
   4   2   7      811.15      850.02     25.82 o 
   6   2   7       37.26       24.01      9.18 o 
   8   2   7       14.26       36.91      9.68 o 
  10   2   7        6.72      -12.98     12.98 o 
  12   2   7      358.77      322.95     30.34 o 
  14   2   7       38.82       64.37     28.68 o 
  16   2   7       13.28       18.89     29.75 o 
 -23   3   7        9.25       27.65     35.55 o 
 -21   3   7       60.62       47.18     40.82 o 
 -19   3   7       15.92      -16.76     16.76 o 
 -17   3   7      487.87      454.15     20.31 o 
 -15   3   7      260.32      267.53     15.27 o 
 -13   3   7     2305.55     2273.93     62.68 o 
 -11   3   7      166.97      187.02     15.10 o 
  -9   3   7       53.03       67.70      7.22 o 
  -7   3   7      430.53      653.67     51.09 o 
  -5   3   7     4362.01     4640.55     97.72 o 
  -3   3   7    21836.40    22911.65    474.54 o 
  -1   3   7     1605.64     1771.11     44.13 o 
   1   3   7     7972.18     8244.08    212.79 o 
   3   3   7       22.13       14.65     10.79 o 
   5   3   7      168.92      203.25     12.29 o 
   7   3   7       39.26       34.50      9.06 o 
   9   3   7      206.36      240.28     18.01 o 
  11   3   7       63.24       74.98     16.02 o 
  13   3   7       78.67       70.04     17.15 o 
  15   3   7        0.43       21.41     27.84 o 
 -22   4   7      375.63      406.89     52.67 o 
 -20   4   7        0.02       10.53     31.60 o 
 -18   4   7      563.23      587.14     24.26 o 
 -16   4   7      176.71      212.34     15.87 o 
 -14   4   7     2256.71     2269.83     66.90 o 
 -12   4   7      215.25      205.90     11.88 o 
 -10   4   7     2116.88     2262.61     53.92 o 
  -8   4   7      147.84      236.27     24.36 o 
  -6   4   7    10252.19    11151.09    330.89 o 
  -4   4   7     2150.36     2313.23     50.75 o 
  -2   4   7      550.63      703.15     37.65 o 
   0   4   7     4365.03     4599.71    107.96 o 
   2   4   7      793.70      793.90     39.10 o 
   4   4   7     1492.82     1447.16     38.68 o 
   6   4   7        0.01       -7.68      8.54 o 
   8   4   7       47.02       67.52     18.06 o 
  10   4   7      151.70      213.99     29.46 o 
  12   4   7      320.97      320.65     21.95 o 
  14   4   7      211.93      207.75     25.35 o 
  16   4   7        2.01       -2.63     42.14 o 
 -21   5   7        5.19       -6.58     35.55 o 
 -19   5   7       60.28       97.44     35.55 o 
 -17   5   7       67.00       54.20     12.30 o 
 -15   5   7       13.02       -1.05     10.45 o 
 -13   5   7      415.13      432.06     19.34 o 
 -11   5   7      343.65      383.52     12.48 o 
  -9   5   7     1472.24     1588.96     92.71 o 
  -7   5   7     3061.87     3195.06     99.03 o 
  -5   5   7     3792.74     3840.70    118.03 o 
  -3   5   7      721.30      774.46     22.34 o 
  -1   5   7       59.41       39.38      8.03 o 
   1   5   7      401.01      442.78     18.53 o 
   3   5   7      838.02      858.40     30.59 o 
   5   5   7      452.19      389.92     17.26 o 
   7   5   7       39.41       32.72     14.82 o 
   9   5   7       43.85       13.32     14.02 o 
  11   5   7      269.45      302.25     26.98 o 
  13   5   7       32.19       52.79     17.54 o 
  15   5   7       81.71       46.65     34.01 o 
 -22   6   7        5.00       -7.90     39.50 o 
 -20   6   7      233.82      343.68     48.72 o 
 -18   6   7        0.02      -11.66     18.27 o 
 -16   6   7      459.97      437.59     36.72 o 
 -14   6   7       36.31       27.29      9.79 o 
 -12   6   7     2680.48     2686.28     79.26 o 
 -10   6   7      298.50      298.78     26.72 o 
  -8   6   7      861.61      951.81     35.51 o 
  -6   6   7       89.65      119.17     13.67 o 
  -4   6   7      556.65      534.75     16.91 o 
  -2   6   7       12.28        4.39      7.01 o 
   0   6   7      875.64      895.66     29.89 o 
   2   6   7        9.44      -12.22     15.01 o 
   4   6   7      115.02       98.71     11.49 o 
   6   6   7      316.34      342.71     25.85 o 
   8   6   7      164.17      181.21     17.33 o 
  10   6   7      193.58      203.58     24.64 o 
  12   6   7       56.41       57.69     15.97 o 
  14   6   7      193.41      235.14     23.16 o 
 -21   7   7       10.06        7.90     38.19 o 
 -19   7   7      143.98      141.60     32.92 o 
 -17   7   7      231.51      245.49     33.58 o 
 -15   7   7      355.65      393.72     30.16 o 
 -13   7   7     1440.19     1436.64     49.72 o 
 -11   7   7        6.26       -3.95     10.96 o 
  -9   7   7     1463.50     1442.98     50.32 o 
  -7   7   7       24.04       16.47     23.43 o 
  -5   7   7     1201.31     1125.21     29.89 o 
  -3   7   7      193.55      216.46     11.52 o 
  -1   7   7       37.14       32.80     10.81 o 
   1   7   7      273.71      316.37     18.63 o 
   3   7   7       14.43       15.35     12.92 o 
   5   7   7      932.34      982.11     30.52 o 
   7   7   7       13.95        8.65     13.54 o 
   9   7   7      141.34      114.21     15.79 o 
  11   7   7       62.20       43.24     16.54 o 
  13   7   7       92.45       66.99     18.07 o 
  15   7   7       74.04       57.80     19.68 o 
 -20   8   7       58.02       93.49     38.19 o 
 -18   8   7        3.55        1.60     21.35 o 
 -16   8   7        8.44       -7.39     20.42 o 
 -14   8   7      293.38      268.08     35.55 o 
 -12   8   7       10.57       14.09     12.45 o 
 -10   8   7      764.43      671.04     30.48 o 
  -8   8   7      571.52      614.66     29.67 o 
  -6   8   7        2.20       20.22     14.03 o 
  -4   8   7       23.70       32.50      7.68 o 
  -2   8   7        5.13       18.78      8.59 o 
   0   8   7      352.76      366.90     28.51 o 
   2   8   7        6.34      -11.54     11.54 o 
   4   8   7      159.91      148.95     15.43 o 
   6   8   7      126.76      110.75     15.09 o 
   8   8   7        5.19       18.38     14.02 o 
  10   8   7        8.86        6.10     15.21 o 
  12   8   7        0.38        0.35     16.06 o 
  14   8   7        8.62       23.56     18.84 o 
 -19   9   7       66.29       74.34     32.92 o 
 -17   9   7       24.63        1.24     23.70 o 
 -15   9   7       95.64      133.39     24.93 o 
 -13   9   7      304.47      301.48     20.83 o 
 -11   9   7      163.36      164.07     17.24 o 
  -9   9   7      439.53      420.73     25.24 o 
  -7   9   7       19.24       19.03     14.34 o 
  -5   9   7      140.62      151.26      9.64 o 
  -3   9   7       91.91       79.40     10.05 o 
  -1   9   7       70.65       55.15     11.94 o 
   1   9   7      498.96      440.54     23.55 o 
   3   9   7        0.01       -0.46     12.64 o 
   5   9   7       54.69       62.75     14.24 o 
   7   9   7      310.78      330.92     21.90 o 
   9   9   7        0.06       -3.80     15.46 o 
  11   9   7      157.99      217.73     39.91 o 
  13   9   7        4.76       24.65     18.03 o 
 -18  10   7        0.39        9.54     26.34 o 
 -16  10   7       56.02      106.66     35.55 o 
 -14  10   7        6.89       24.85     21.75 o 
 -12  10   7       14.43        0.68     14.46 o 
 -10  10   7      994.61      885.33     38.80 o 
  -8  10   7      722.62      712.90     30.10 o 
  -6  10   7     1607.31     1526.34     42.18 o 
  -4  10   7      847.72      761.43     29.14 o 
  -2  10   7        7.37        0.71     12.05 o 
   0  10   7      168.12      148.37     19.01 o 
   2  10   7      190.96      159.65     20.72 o 
   4  10   7       29.54        4.07     13.34 o 
   6  10   7       92.46       94.38     15.62 o 
   8  10   7       36.18       35.53     16.71 o 
  10  10   7        0.00        1.72     17.09 o 
  12  10   7       25.28       20.23     18.61 o 
 -17  11   7        7.14      -24.66     24.66 o 
 -15  11   7       46.28       32.92     38.19 o 
 -13  11   7        1.70      -21.42     21.42 o 
 -11  11   7       41.68       33.59     15.89 o 
  -9  11   7        8.43       14.06     15.59 o 
  -7  11   7       90.79      101.20     16.22 o 
  -5  11   7      245.82      220.51     18.51 o 
  -3  11   7     1034.29      887.17     33.14 o 
  -1  11   7      698.87      752.83     53.87 o 
   1  11   7     1099.90     1013.42     37.33 o 
   3  11   7      380.49      403.75     23.67 o 
   5  11   7      246.94      283.39     20.97 o 
   7  11   7      181.98      132.94     18.42 o 
   9  11   7      146.25      169.01     28.51 o 
  11  11   7        6.66       -9.22     28.89 o 
 -16  12   7       62.74       61.76     28.82 o 
 -14  12   7       12.98       15.80     36.87 o 
 -12  12   7      187.32      143.77     28.39 o 
 -10  12   7       15.07       -4.15     15.94 o 
  -8  12   7      110.20      108.47     17.54 o 
  -6  12   7      110.22      104.29     17.53 o 
  -4  12   7      128.04      114.40     17.95 o 
  -2  12   7        0.26       -5.97     18.06 o 
   0  12   7      237.76      236.55     19.07 o 
   2  12   7        8.49       27.25     15.32 o 
   4  12   7        4.38      -15.23     15.23 o 
   6  12   7       83.88       84.24     17.72 o 
   8  12   7        8.63       12.70     17.47 o 
  10  12   7       18.55        0.97     18.20 o 
 -13  13   7        6.24       22.39     35.55 o 
 -11  13   7        0.36       35.54     19.57 o 
  -9  13   7       99.11      103.80     19.09 o 
  -7  13   7        3.77       -9.96     15.95 o 
  -5  13   7        5.26       18.56     17.68 o 
  -3  13   7        3.83       -3.73     16.82 o 
  -1  13   7       25.46       11.88     15.01 o 
   1  13   7       13.91        6.96     15.00 o 
   3  13   7        8.90        3.13     15.84 o 
   5  13   7        1.12        1.39     24.71 o 
   7  13   7       22.79       36.55     18.22 o 
 -12  14   7       18.23       32.92     40.82 o 
 -10  14   7        6.85       16.02     18.60 o 
  -8  14   7       72.00       56.45     22.24 o 
  -6  14   7        2.32      -16.80     16.80 o 
  -4  14   7       32.29       25.34     18.24 o 
  -2  14   7       15.79       18.90     20.18 o 
   0  14   7       14.45        8.97     21.15 o 
   2  14   7       17.21       17.47     16.30 o 
   4  14   7       69.46       72.28     19.15 o 
   6  14   7       23.42       21.55     18.70 o 
  -9  15   7        0.31      -18.52     18.52 o 
  -7  15   7       27.40       23.85     20.56 o 
  -5  15   7       41.86       50.10     27.92 o 
  -3  15   7       22.15       39.13     22.95 o 
  -1  15   7       14.04       21.75     27.47 o 
   1  15   7        3.88       14.21     22.57 o 
   3  15   7        0.08       -8.65     21.55 o 
 -22   0   8       45.68       23.70     28.97 o 
 -20   0   8        0.87      -14.48     26.34 o 
 -18   0   8        2.74        5.27     21.07 o 
 -16   0   8       26.89      -14.48     19.75 o 
 -14   0   8       30.27       52.67     19.75 o 
 -12   0   8      908.26      790.07     51.35 o 
 -10   0   8      479.59      488.92     40.82 o 
  -8   0   8     3558.49     4150.55    152.70 o 
  -6   0   8     5441.95     4995.14    182.50 o 
  -4   0   8       59.06       68.55      9.06 o 
  -2   0   8     2327.31     2908.29     77.34 o 
   0   0   8      160.08      174.06     16.76 o 
   2   0   8      870.86      832.66     39.56 o 
   4   0   8     1424.37     1213.91     53.05 o 
   6   0   8     2737.20     2518.03    100.51 o 
   8   0   8     1216.97     1278.66     58.57 o 
  10   0   8     1285.88     1442.83     66.18 o 
  12   0   8      164.80      148.80     39.50 o 
  14   0   8       76.38      136.95     44.77 o 
  16   0   8       76.28      105.34     50.04 o 
 -23   1   8        6.93       11.16     30.94 o 
 -21   1   8        8.52       33.86     19.75 o 
 -19   1   8        3.35      -16.46     16.46 o 
 -17   1   8       88.61       79.93     17.69 o 
 -15   1   8       15.82      -10.38     10.38 o 
 -13   1   8     1878.32     1895.38     75.40 o 
 -11   1   8      237.78      164.62     12.31 o 
  -9   1   8    10680.43    10685.84    243.43 o 
  -7   1   8     1867.24     2343.68     55.70 o 
  -5   1   8     5587.20     6082.14    139.68 o 
  -3   1   8      648.44      768.64     19.83 o 
  -1   1   8      563.56      515.16     19.88 o 
   1   1   8      191.05      227.93     11.62 o 
   3   1   8      143.67      124.85     10.69 o 
   5   1   8        2.00        7.22     10.29 o 
   7   1   8       56.01       76.04     12.58 o 
   9   1   8      131.69      185.09     15.49 o 
  11   1   8       10.58       24.68     17.02 o 
  13   1   8       48.50       65.90     38.85 o 
  15   1   8       56.36       30.03     28.82 o 
 -22   2   8      123.27       78.80     34.24 o 
 -20   2   8       20.41        8.86     18.55 o 
 -18   2   8      179.02      218.72     22.29 o 
 -16   2   8      335.09      271.24     20.17 o 
 -14   2   8      184.89      178.82     17.40 o 
 -12   2   8     1457.20     1392.09     46.07 o 
 -10   2   8        2.80       -6.31     10.18 o 
  -8   2   8    10830.05    11263.67    257.30 o 
  -6   2   8       18.71        4.94      5.74 o 
  -4   2   8     1502.15     1423.07     32.58 o 
  -2   2   8     2304.52     2277.00     55.09 o 
   0   2   8       36.28       42.85     11.26 o 
   2   2   8     7749.09     7707.75    199.56 o 
   4   2   8       12.31        7.51      9.44 o 
   6   2   8     1689.94     1705.38     45.49 o 
   8   2   8        9.60       10.02     10.22 o 
  10   2   8      112.49      149.19     20.27 o 
  12   2   8      155.22      179.63     22.39 o 
  14   2   8      187.57      180.37     32.55 o 
  16   2   8       59.60       81.46     33.04 o 
 -23   3   8        7.44       19.75     34.24 o 
 -21   3   8        1.29      139.58     36.87 o 
 -19   3   8       60.65       61.27     24.37 o 
 -17   3   8      151.96      152.70     15.39 o 
 -15   3   8      363.54      378.35     17.54 o 
 -13   3   8      182.50      163.22     11.39 o 
 -11   3   8     1436.66     1505.87     49.99 o 
  -9   3   8      205.20      233.00     12.73 o 
  -7   3   8     1153.35     1153.34     26.69 o 
  -5   3   8     1418.70     1453.36     33.16 o 
  -3   3   8       15.71       11.71     10.12 o 
  -1   3   8      952.93      944.09     37.84 o 
   1   3   8      176.43      255.22     14.76 o 
   3   3   8      734.88      712.06     38.42 o 
   5   3   8       63.07       25.93      9.23 o 
   7   3   8      209.35      235.70     16.33 o 
   9   3   8       17.99       30.93     13.76 o 
  11   3   8       59.93       72.30     16.78 o 
  13   3   8       26.63       -2.78     26.99 o 
  15   3   8      117.63       73.06     32.55 o 
 -22   4   8       36.11       50.04     32.92 o 
 -20   4   8       38.84       32.92     32.92 o 
 -18   4   8      132.77      124.11     23.95 o 
 -16   4   8      760.25      690.05     25.83 o 
 -14   4   8      111.89      100.00     12.18 o 
 -12   4   8      100.93       72.49      7.60 o 
 -10   4   8      368.52      329.24     16.28 o 
  -8   4   8     1488.47     1816.52     59.11 o 
  -6   4   8       12.89        6.58     22.39 o 
  -4   4   8      264.19      297.24     12.33 o 
  -2   4   8      390.48      421.40     20.81 o 
   0   4   8       25.09       33.54     10.38 o 
   2   4   8      502.02      433.95     19.88 o 
   4   4   8        1.20        3.11      8.74 o 
   6   4   8      259.61      266.53     17.27 o 
   8   4   8        0.21      -13.05     13.05 o 
  10   4   8        8.90       -7.31     14.21 o 
  12   4   8       44.22       79.35     17.97 o 
  14   4   8       60.58       66.12     23.34 o 
 -21   5   8       18.75        1.32     35.55 o 
 -19   5   8       47.36       11.85     32.92 o 
 -17   5   8     1085.92     1167.66     37.97 o 
 -15   5   8       11.86       16.16     10.94 o 
 -13   5   8       76.27       85.92      7.86 o 
 -11   5   8       74.64       90.95     16.78 o 
  -9   5   8      911.46     1011.49     37.20 o 
  -7   5   8     4788.73     4683.59    224.66 o 
  -5   5   8      542.40      525.07     16.24 o 
  -3   5   8      262.28      210.78     10.81 o 
  -1   5   8     1100.47      998.48     28.26 o 
   1   5   8      144.40       97.18     10.90 o 
   3   5   8      751.43      689.82     26.16 o 
   5   5   8      995.07      941.22     27.09 o 
   7   5   8      205.58      223.67     17.91 o 
   9   5   8      227.31      266.45     20.42 o 
  11   5   8       70.72       87.30     17.66 o 
  13   5   8      403.45      423.51     27.25 o 
  15   5   8       28.79       38.52     27.52 o 
 -22   6   8       28.14      -26.34     38.19 o 
 -20   6   8       14.18       44.77     36.87 o 
 -18   6   8       12.89       15.83     30.94 o 
 -16   6   8       44.49       89.24     31.60 o 
 -14   6   8      231.74      213.60     15.27 o 
 -12   6   8      100.03      111.49     11.53 o 
 -10   6   8      481.63      482.87     23.42 o 
  -8   6   8     2708.46     2600.09     82.77 o 
  -6   6   8      812.42      867.84     34.18 o 
  -4   6   8     2133.71     2227.97     54.52 o 
  -2   6   8      305.85      369.00     15.21 o 
   0   6   8      909.93      911.26     31.56 o 
   2   6   8       68.08      115.34     13.88 o 
   4   6   8      793.51      749.39     25.63 o 
   6   6   8       21.22       28.77      9.93 o 
   8   6   8      319.81      324.65     21.78 o 
  10   6   8       37.56       32.13     16.32 o 
  12   6   8       38.20       43.36     16.86 o 
  14   6   8       10.02        6.46     17.78 o 
 -21   7   8       80.23       22.39     39.50 o 
 -19   7   8       55.60       32.92     32.92 o 
 -17   7   8        6.21      -26.34     26.34 o 
 -15   7   8      993.40      952.90     49.76 o 
 -13   7   8      418.11      372.75     20.76 o 
 -11   7   8       82.24      100.43     15.91 o 
  -9   7   8       46.28       47.23     13.70 o 
  -7   7   8      351.31      291.60     19.84 o 
  -5   7   8     1450.13     1435.21     36.61 o 
  -3   7   8       32.21       61.86      8.56 o 
  -1   7   8     1474.11     1337.43     40.83 o 
   1   7   8       60.03       65.03     12.18 o 
   3   7   8      354.64      362.55     21.29 o 
   5   7   8      659.85      699.87     28.86 o 
   7   7   8      385.37      341.37     20.60 o 
   9   7   8      202.89      229.15     26.61 o 
  11   7   8      277.30      304.99     22.32 o 
  13   7   8      143.48      148.87     21.14 o 
 -20   8   8       35.83        5.27     35.55 o 
 -18   8   8      105.16       95.67     25.02 o 
 -16   8   8       83.57      113.24     40.82 o 
 -14   8   8      358.22      396.85     38.19 o 
 -12   8   8      100.62       94.15     14.37 o 
 -10   8   8      273.29      285.65     25.78 o 
  -8   8   8     1510.79     1522.49     54.51 o 
  -6   8   8        2.84        1.85     14.08 o 
  -4   8   8      660.30      723.66     22.59 o 
  -2   8   8       15.44       38.47      9.11 o 
   0   8   8      428.89      459.08     34.59 o 
   2   8   8      976.12     1035.64     35.86 o 
   4   8   8      245.15      244.26     17.79 o 
   6   8   8      791.76      787.04     31.93 o 
   8   8   8        1.79      -13.35     14.30 o 
  10   8   8       29.76       21.44     16.32 o 
  12   8   8       32.81       30.37     20.93 o 
 -19   9   8       23.07       16.21     23.73 o 
 -17   9   8       18.81       -8.64     21.35 o 
 -15   9   8      124.06      138.33     24.66 o 
 -13   9   8      535.37      517.44     27.27 o 
 -11   9   8      223.34      227.59     24.57 o 
  -9   9   8      136.08      151.31     17.32 o 
  -7   9   8      540.38      590.95     30.48 o 
  -5   9   8       50.48       34.36      8.18 o 
  -3   9   8      271.65      286.25     14.47 o 
  -1   9   8      111.01       68.70     15.20 o 
   1   9   8     1543.89     1646.49     67.28 o 
   3   9   8       82.51       76.24     14.45 o 
   5   9   8      322.77      328.21     21.19 o 
   7   9   8        0.08       -0.02     13.73 o 
   9   9   8      101.19      117.51     18.37 o 
  11   9   8        0.09        8.38     17.20 o 
 -18  10   8      140.46      182.88     30.56 o 
 -16  10   8        0.01       19.75     35.55 o 
 -14  10   8      438.95      505.76     39.07 o 
 -12  10   8      142.51      132.32     17.53 o 
 -10  10   8      266.77      250.52     21.08 o 
  -8  10   8        0.86       20.50     26.87 o 
  -6  10   8      778.59      747.48     36.49 o 
  -4  10   8      393.30      430.70     33.83 o 
  -2  10   8       14.36       31.44     17.87 o 
   0  10   8      354.34      331.61     19.94 o 
   2  10   8      209.65      181.13     16.92 o 
   4  10   8      449.59      418.23     23.19 o 
   6  10   8        0.46       -1.39     14.15 o 
   8  10   8      312.02      335.12     23.48 o 
  10  10   8       38.07       72.41     26.61 o 
 -17  11   8       61.26       29.85     26.23 o 
 -15  11   8      137.35      127.73     38.19 o 
 -13  11   8        2.12      -24.53     32.26 o 
 -11  11   8        3.92       15.44     15.82 o 
  -9  11   8      104.61       95.48     19.11 o 
  -7  11   8        4.14       21.17     16.41 o 
  -5  11   8      111.98      123.79     19.60 o 
  -3  11   8      159.71      157.61     15.54 o 
  -1  11   8      279.09      306.67     19.83 o 
   1  11   8        0.33        1.73     17.68 o 
   3  11   8      130.91      144.43     17.01 o 
   5  11   8       71.21       91.12     17.08 o 
   7  11   8        1.88       11.99     15.82 o 
   9  11   8        8.92      -16.71     16.71 o 
 -16  12   8        2.80       -7.90     38.19 o 
 -14  12   8        0.12      -15.80     34.24 o 
 -12  12   8      211.33      248.94     32.59 o 
 -10  12   8        0.01        5.92     20.95 o 
  -8  12   8       35.44       35.00     18.01 o 
  -6  12   8       47.22       74.09     19.75 o 
  -4  12   8       16.30        6.95     17.85 o 
  -2  12   8      130.39      147.36     16.44 o 
   0  12   8       29.02       21.21     14.26 o 
   2  12   8       65.98       62.94     15.95 o 
   4  12   8      126.31      127.61     17.76 o 
   6  12   8        2.01       20.13     17.32 o 
   8  12   8       83.23      136.57     20.39 o 
 -13  13   8       18.87       44.77     38.19 o 
 -11  13   8       15.90       21.56     31.85 o 
  -9  13   8        9.45        2.77     30.76 o 
  -7  13   8      122.91       96.37     21.99 o 
  -5  13   8        7.81       -3.92     18.83 o 
  -3  13   8      325.39      344.57     30.00 o 
  -1  13   8       13.33       21.94     20.38 o 
   1  13   8      143.23      102.95     17.22 o 
   3  13   8        3.79      -15.75     15.97 o 
   5  13   8       73.30       49.16     18.27 o 
   7  13   8        6.86       34.28     19.45 o 
 -12  14   8        1.33       -9.22     39.50 o 
 -10  14   8       25.63       31.97     20.68 o 
  -8  14   8       27.62       13.11     20.19 o 
  -6  14   8        4.96       -7.11     20.99 o 
  -4  14   8        9.43       32.31     21.74 o 
  -2  14   8        4.87       16.58     21.52 o 
   0  14   8       75.94       59.89     22.56 o 
   2  14   8       23.04      -13.07     20.96 o 
   4  14   8       32.56       55.95     18.48 o 
  -9  15   8        0.11        3.81     21.74 o 
  -7  15   8        0.65      -21.74     21.74 o 
  -5  15   8        1.41       -1.68     21.29 o 
  -3  15   8       81.42       71.51     23.43 o 
  -1  15   8       11.34       19.53     22.76 o 
   1  15   8       98.87      113.23     25.59 o 
 -23   1   9      136.17      174.91     34.89 o 
 -21   1   9      205.53      238.79     26.34 o 
 -19   1   9        0.10       -1.63     15.75 o 
 -17   1   9      464.64      489.04     31.18 o 
 -15   1   9     1749.01     1730.00     55.58 o 
 -13   1   9    10883.04    10720.75    389.67 o 
 -11   1   9      890.24      824.58     24.90 o 
  -9   1   9     4831.12     4777.22    123.27 o 
  -7   1   9     2827.02     3466.51     80.91 o 
  -5   1   9    18485.36    19931.42    413.72 o 
  -3   1   9     1844.47     1858.63     51.63 o 
  -1   1   9     1051.75     1003.48     36.22 o 
   1   1   9     2769.44     2731.80     83.82 o 
   3   1   9      385.90      313.14     24.56 o 
   5   1   9     1743.30     1569.16     47.69 o 
   7   1   9      271.68      280.50     22.62 o 
   9   1   9      379.70      407.15     21.78 o 
  11   1   9       21.09        8.56     23.28 o 
  13   1   9       29.03       15.76     36.21 o 
  15   1   9        8.97       28.97     30.73 o 
 -22   2   9       67.90      130.36     35.55 o 
 -20   2   9      316.69      302.24     26.81 o 
 -18   2   9       45.88       79.12     73.74 o 
 -16   2   9      970.96      895.51     33.94 o 
 -14   2   9     7078.24     6939.51    255.10 o 
 -12   2   9     2317.29     2161.45     68.13 o 
 -10   2   9      399.01      508.54     16.93 o 
  -8   2   9       70.81      122.11      7.62 o 
  -6   2   9    11055.66    12594.04    287.69 o 
  -4   2   9     1181.34     1123.86     29.80 o 
  -2   2   9     4490.73     4472.85    104.92 o 
   0   2   9      106.39       94.74     10.79 o 
   2   2   9     1905.63     1837.06     51.87 o 
   4   2   9        0.79        4.67     10.21 o 
   6   2   9       88.56       82.66     12.28 o 
   8   2   9        0.21        7.48     10.96 o 
  10   2   9        4.22       -6.77     16.59 o 
  12   2   9       77.20       82.48     39.50 o 
  14   2   9       16.84       26.99     29.80 o 
 -23   3   9        1.07      -34.24     34.24 o 
 -21   3   9       75.52      159.33     38.19 o 
 -19   3   9       18.92       14.18     13.26 o 
 -17   3   9      640.22      641.79     37.25 o 
 -15   3   9       30.45       43.94     11.99 o 
 -13   3   9      150.84      132.31     10.48 o 
 -11   3   9      570.45      555.68     19.56 o 
  -9   3   9      172.74      155.68     12.22 o 
  -7   3   9      278.92      211.97     10.01 o 
  -5   3   9     2091.23     2215.35     48.87 o 
  -3   3   9      123.54       99.29     22.47 o 
  -1   3   9     9976.29    10590.64    273.02 o 
   1   3   9       50.57       45.02     15.20 o 
   3   3   9      848.26      911.67     28.04 o 
   5   3   9        1.70       -6.49      9.80 o 
   7   3   9       13.99        7.72      9.83 o 
   9   3   9       16.36        9.34     14.13 o 
  11   3   9        8.05       -6.80     15.12 o 
  13   3   9       82.51       50.65     27.75 o 
  15   3   9        2.69        6.58     30.73 o 
 -22   4   9      119.19      209.37     43.45 o 
 -20   4   9      330.82      445.07     48.72 o 
 -18   4   9       37.17       33.77     13.80 o 
 -16   4   9     1964.68     1992.73     66.25 o 
 -14   4   9     2371.27     2282.96     62.90 o 
 -12   4   9     5731.47     5712.48    167.82 o 
 -10   4   9      463.94      432.99     20.77 o 
  -8   4   9     5992.85     6440.37    277.15 o 
  -6   4   9      353.52      289.12     12.38 o 
  -4   4   9     7073.71     7186.24    166.14 o 
  -2   4   9      125.57      175.21     10.59 o 
   0   4   9      638.40      507.99     21.79 o 
   2   4   9      140.71       90.35     13.89 o 
   4   4   9       11.74       -1.31      9.86 o 
   6   4   9      148.04      133.17     12.44 o 
   8   4   9       94.16       61.90     16.35 o 
  10   4   9        0.56        4.77     15.56 o 
  12   4   9        0.00       32.98     17.21 o 
  14   4   9        1.53       -1.98     30.06 o 
 -21   5   9       30.78       35.55     36.87 o 
 -19   5   9       83.45       71.11     35.55 o 
 -17   5   9        8.90       -6.76     19.51 o 
 -15   5   9      305.31      283.84     17.64 o 
 -13   5   9      561.86      560.21     23.14 o 
 -11   5   9      212.72      213.70     15.33 o 
  -9   5   9      240.82      213.09     16.81 o 
  -7   5   9      341.80      394.87     22.24 o 
  -5   5   9     1553.60     1829.68     45.42 o 
  -3   5   9        1.81       -0.28      7.68 o 
  -1   5   9     1594.18     1773.03     51.38 o 
   1   5   9       19.17       31.77     10.73 o 
   3   5   9     1152.72     1134.00     33.55 o 
   5   5   9      254.31      286.47     14.63 o 
   7   5   9      324.60      294.27     20.61 o 
   9   5   9       49.91       43.82     16.36 o 
  11   5   9        0.00       -6.77     17.16 o 
  13   5   9      105.41       96.43     24.18 o 
 -22   6   9       52.95       53.99     39.50 o 
 -20   6   9       31.11       36.87     35.55 o 
 -18   6   9      260.53      281.49     21.87 o 
 -16   6   9       41.82       64.67     21.17 o 
 -14   6   9      290.19      308.88     43.45 o 
 -12   6   9        0.15       -9.81      9.81 o 
 -10   6   9     1721.48     1625.57     55.06 o 
  -8   6   9      425.57      378.14     21.50 o 
  -6   6   9      814.24      752.98     31.20 o 
  -4   6   9      187.24      154.95      9.34 o 
  -2   6   9     1661.73     1760.58     45.57 o 
   0   6   9       12.81      -10.84     10.84 o 
   2   6   9      968.70      966.71     34.35 o 
   4   6   9        0.21      -13.05     13.05 o 
   6   6   9      310.53      339.59     17.61 o 
   8   6   9        1.25       -5.24     14.17 o 
  10   6   9       15.28       -0.01     16.69 o 
  12   6   9        8.21       43.36     22.05 o 
  14   6   9        0.11      -19.11     19.11 o 
 -21   7   9        8.16       15.80     36.87 o 
 -19   7   9        0.11        9.22     32.92 o 
 -17   7   9      291.56      348.33     47.40 o 
 -15   7   9      608.06      709.47     42.83 o 
 -13   7   9      563.41      594.10     26.83 o 
 -11   7   9     1657.39     1705.25     59.02 o 
  -9   7   9       99.49      112.99     14.66 o 
  -7   7   9     2140.46     1929.23     82.90 o 
  -5   7   9     1377.34     1364.09     35.91 o 
  -3   7   9      973.57      991.30     28.73 o 
  -1   7   9     2773.80     2724.61     75.96 o 
   1   7   9      113.61       87.00     14.25 o 
   3   7   9      309.14      307.58     32.10 o 
   5   7   9        0.03       11.24     16.45 o 
   7   7   9        0.06        7.40     16.64 o 
   9   7   9        0.83      -13.48     13.48 o 
  11   7   9        0.72       11.55     16.72 o 
  13   7   9        1.92        2.89     17.38 o 
 -20   8   9        7.67      -21.07     38.19 o 
 -18   8   9       26.19       -3.61     21.51 o 
 -16   8   9       35.35       23.97     22.80 o 
 -14   8   9        0.97      -20.00     20.00 o 
 -12   8   9       15.31       17.78     13.25 o 
 -10   8   9       31.59       29.84     13.84 o 
  -8   8   9      459.45      440.44     25.16 o 
  -6   8   9       30.17       18.15     14.05 o 
  -4   8   9      823.90      701.65     22.51 o 
  -2   8   9      149.38      119.99     12.86 o 
   0   8   9      638.63      666.18     27.21 o 
   2   8   9        7.35       11.53     12.14 o 
   4   8   9      235.17      262.11     18.83 o 
   6   8   9       19.50       28.36     14.84 o 
   8   8   9       30.11       48.69     15.77 o 
  10   8   9       22.60        4.11     17.82 o 
  12   8   9       19.80       16.11     18.65 o 
 -19   9   9      191.19      164.69     29.05 o 
 -17   9   9        1.03       21.07     32.92 o 
 -15   9   9      500.27      461.24     35.38 o 
 -13   9   9       16.65       24.36     21.42 o 
 -11   9   9     1118.81     1028.62     98.03 o 
  -9   9   9       36.31       68.65     15.93 o 
  -7   9   9      908.41      849.14     39.06 o 
  -5   9   9      135.60      178.07     12.83 o 
  -3   9   9      109.17      142.29     13.84 o 
  -1   9   9      804.53      801.72     43.66 o 
   1   9   9        8.18       18.75     12.43 o 
   3   9   9      401.56      390.63     22.04 o 
   5   9   9        9.01        6.16     13.77 o 
   7   9   9       68.25       53.20     16.23 o 
   9   9   9       16.84       -1.01     16.40 o 
  11   9   9       18.16        0.39     17.99 o 
 -18  10   9       27.09      -22.82     28.31 o 
 -16  10   9       18.11       15.80     34.24 o 
 -14  10   9       53.35       66.26     23.22 o 
 -12  10   9        5.65        9.28     15.00 o 
 -10  10   9        2.94        1.62     15.24 o 
  -8  10   9      746.24      626.49     43.52 o 
  -6  10   9      574.04      602.17     32.83 o 
  -4  10   9      713.08      652.37     26.50 o 
  -2  10   9      254.28      280.52     18.36 o 
   0  10   9        4.15      -12.72     12.72 o 
   2  10   9        2.06       -0.56     13.35 o 
   4  10   9      219.68      181.03     17.88 o 
   6  10   9       21.39       30.06     15.89 o 
   8  10   9      102.04       86.62     18.23 o 
  10  10   9       13.04      -17.06     17.06 o 
 -17  11   9        8.82      -10.53     38.19 o 
 -15  11   9        2.00      -30.29     34.24 o 
 -13  11   9       34.55       29.05     30.94 o 
 -11  11   9       37.87       74.36     36.79 o 
  -9  11   9       32.07       12.44     17.21 o 
  -7  11   9      227.07      183.40     20.79 o 
  -5  11   9        0.31       -1.28     27.63 o 
  -3  11   9      416.68      364.99     21.16 o 
  -1  11   9      334.30      312.24     20.08 o 
   1  11   9      283.58      266.82     19.68 o 
   3  11   9       66.43       77.32     15.54 o 
   5  11   9      183.21      211.85     20.20 o 
   7  11   9       10.10       11.46     17.24 o 
   9  11   9       33.77       40.12     18.87 o 
 -16  12   9        1.13       55.31     36.87 o 
 -14  12   9       83.49       55.03     26.52 o 
 -12  12   9       23.83       34.92     25.09 o 
 -10  12   9       87.28      102.82     27.91 o 
  -8  12   9       37.00       50.64     32.42 o 
  -6  12   9      118.53       89.49     23.60 o 
  -4  12   9       31.08       54.08     19.70 o 
  -2  12   9      124.99      100.39     21.28 o 
   0  12   9       46.21       57.84     15.65 o 
   2  12   9       16.74       15.12     15.25 o 
   4  12   9        0.21       29.09     16.99 o 
   6  12   9        6.40       -9.18     17.30 o 
   8  12   9        1.36        5.58     30.98 o 
 -13  13   9        2.53       -6.08     27.65 o 
 -11  13   9       14.04       49.87     28.97 o 
  -9  13   9       16.66      -19.97     24.47 o 
  -7  13   9        6.38       -4.31     19.70 o 
  -5  13   9        3.50       28.80     20.05 o 
  -3  13   9       35.78       65.17     21.02 o 
  -1  13   9        3.27      -20.05     20.05 o 
   1  13   9        0.55        3.44     20.74 o 
   3  13   9       20.89        2.65     18.44 o 
   5  13   9        6.89       16.83     18.64 o 
 -12  14   9       28.37       37.82     29.62 o 
 -10  14   9        2.45       -4.94     20.37 o 
  -8  14   9       11.97        3.18     20.37 o 
  -6  14   9       87.61      112.50     24.55 o 
  -4  14   9       76.50       86.05     23.09 o 
  -2  14   9       11.24       -4.34     21.29 o 
   0  14   9       81.34      124.75     24.28 o 
   2  14   9        2.53       18.47     24.22 o 
   4  14   9      110.66      194.32     40.16 o 
  -7  15   9        1.24      -23.63     23.63 o 
  -5  15   9       20.26       26.20     27.66 o 
  -3  15   9        5.94        9.41     22.99 o 
  -1  15   9        0.35       30.05     22.95 o 
 -22   0  10       40.20        1.32     27.65 o 
 -20   0  10      188.71      227.80     32.92 o 
 -18   0  10      223.63      223.85     31.60 o 
 -16   0  10      119.04      113.24     25.02 o 
 -14   0  10      409.27      504.33     40.82 o 
 -12   0  10        0.13      -11.19     11.19 o 
 -10   0  10     2432.63     2355.23    125.75 o 
  -8   0  10     4469.04     5195.04    155.34 o 
  -6   0  10     5634.72     7051.64    209.07 o 
  -4   0  10    20028.72    20030.95   1020.51 o 
  -2   0  10      699.30      871.42     93.49 o 
   0   0  10     3320.81     3064.63    118.24 o 
   2   0  10     1693.10     1547.49    102.71 o 
   4   0  10       18.83       13.07     18.44 o 
   6   0  10      168.92      161.69     22.11 o 
   8   0  10      164.33      120.16     38.85 o 
  10   0  10      852.06      873.03     77.69 o 
  12   0  10      362.31      184.35     44.77 o 
  14   0  10       87.65       96.13     47.40 o 
 -23   1  10        3.37       68.47     34.24 o 
 -21   1  10       42.57       21.38     19.49 o 
 -19   1  10        0.16        5.98     16.27 o 
 -17   1  10       71.83       77.15     16.68 o 
 -15   1  10      822.80      795.01     39.50 o 
 -13   1  10      371.30      320.92     21.75 o 
 -11   1  10      280.04      296.50     17.55 o 
  -9   1  10      627.91      708.09     22.52 o 
  -7   1  10      319.74      352.57     15.24 o 
  -5   1  10      551.18      535.95     20.21 o 
  -3   1  10      397.05      314.59     18.43 o 
  -1   1  10       18.26       45.06     14.72 o 
   1   1  10       33.72       32.65     10.99 o 
   3   1  10        0.94      -10.84     10.84 o 
   5   1  10      107.28      140.97     14.26 o 
   7   1  10       27.08       15.99     16.54 o 
   9   1  10       62.56       48.62     27.65 o 
  11   1  10        5.78       18.44     25.09 o 
  13   1  10        0.94        6.90     52.67 o 
 -22   2  10        0.25      -15.80     28.97 o 
 -20   2  10      391.93      428.74     31.29 o 
 -18   2  10        2.67        9.60     38.85 o 
 -16   2  10       34.56       -4.67     17.78 o 
 -14   2  10      548.58      468.15     28.46 o 
 -12   2  10      489.19      554.64     23.92 o 
 -10   2  10      676.28      646.58     20.80 o 
  -8   2  10      119.48      193.36     10.38 o 
  -6   2  10       44.65       56.73      7.48 o 
  -4   2  10     1694.58     2008.03     49.77 o 
  -2   2  10      123.90      164.12     12.40 o 
   0   2  10        6.48        9.61     10.13 o 
   2   2  10      296.61      295.71     15.15 o 
   4   2  10      380.02      409.22     18.71 o 
   6   2  10       29.22       20.36     11.50 o 
   8   2  10       53.85       70.98     14.68 o 
  10   2  10       12.60       18.24     18.19 o 
  12   2  10       57.16       87.41     29.23 o 
  14   2  10       77.88       96.14     38.19 o 
 -23   3  10       80.15      133.00     38.19 o 
 -21   3  10      303.00      414.79     47.40 o 
 -19   3  10      122.78      119.14     16.39 o 
 -17   3  10       15.56       32.52     10.59 o 
 -15   3  10      664.64      556.88     36.29 o 
 -13   3  10       51.33       99.46      9.90 o 
 -11   3  10       82.58      119.05      9.18 o 
  -9   3  10      463.67      578.13     17.49 o 
  -7   3  10      308.65      323.44     11.88 o 
  -5   3  10      903.63      819.13     23.29 o 
  -3   3  10     2106.28     2163.94     53.52 o 
  -1   3  10      259.97      228.99     14.44 o 
   1   3  10        4.50        5.25     10.90 o 
   3   3  10      124.11      114.33     15.78 o 
   5   3  10        6.82      -10.22     10.22 o 
   7   3  10       17.05        2.10     10.83 o 
   9   3  10       44.27       35.36     15.51 o 
  11   3  10       92.99      105.82     21.94 o 
  13   3  10       51.38       30.33     28.82 o 
 -22   4  10      209.15      151.43     38.19 o 
 -20   4  10       30.43       47.49     21.51 o 
 -18   4  10      869.66      867.19     92.83 o 
 -16   4  10      304.45      306.36     19.93 o 
 -14   4  10        1.81       -9.68      9.68 o 
 -12   4  10       93.44       77.22      9.64 o 
 -10   4  10      543.74      603.82     26.13 o 
  -8   4  10       16.27       21.98      4.35 o 
  -6   4  10       65.00       59.75      7.82 o 
  -4   4  10      958.67     1050.25     28.90 o 
  -2   4  10      579.85      512.33     21.70 o 
   0   4  10       51.34       54.55     11.22 o 
   2   4  10       49.14       68.87     12.71 o 
   4   4  10      104.70      112.54     12.35 o 
   6   4  10      104.81       83.70     12.33 o 
   8   4  10        4.14       12.83     14.79 o 
  10   4  10        0.26        7.49     15.76 o 
  12   4  10       62.93       66.51     22.95 o 
  14   4  10       14.99       18.38     31.87 o 
 -21   5  10       88.34       88.22     39.50 o 
 -19   5  10       88.36       60.46     21.35 o 
 -17   5  10       95.45      103.01     38.85 o 
 -15   5  10      600.80      629.44     38.57 o 
 -13   5  10     1848.09     1764.87    196.20 o 
 -11   5  10        0.36       -8.12      9.66 o 
  -9   5  10      849.49      778.11     31.30 o 
  -7   5  10     1945.55     1992.75     65.75 o 
  -5   5  10       91.53      105.07      8.11 o 
  -3   5  10       10.66       22.80     15.45 o 
  -1   5  10      471.70      452.87     33.64 o 
   1   5  10       70.22       72.64     12.74 o 
   3   5  10        6.11       -2.79     12.42 o 
   5   5  10       84.28      123.07     12.53 o 
   7   5  10      168.51      213.41     19.77 o 
   9   5  10       33.87       40.42     16.83 o 
  11   5  10       49.77       65.29     19.52 o 
  13   5  10       45.26       27.65     23.05 o 
 -22   6  10       96.71      117.19     44.77 o 
 -20   6  10       27.66       25.02     36.87 o 
 -18   6  10       47.36       28.71     20.93 o 
 -16   6  10      708.96      637.07     40.50 o 
 -14   6  10      116.96      115.03     21.35 o 
 -12   6  10       72.78       90.44     12.50 o 
 -10   6  10        5.85       -9.89     10.94 o 
  -8   6  10      461.77      426.18     24.32 o 
  -6   6  10     2221.74     2150.14     73.93 o 
  -4   6  10      677.82      707.51     25.77 o 
  -2   6  10      951.79      885.85     32.78 o 
   0   6  10      116.85      138.24     14.81 o 
   2   6  10       77.55       55.65     14.08 o 
   4   6  10        0.48       17.90     14.39 o 
   6   6  10       23.87       15.95     15.11 o 
   8   6  10       50.02       55.75     16.99 o 
  10   6  10       28.80        9.68     17.58 o 
  12   6  10       29.55       25.56     20.19 o 
 -21   7  10       12.41      -21.07     39.50 o 
 -19   7  10      344.08      430.59     51.35 o 
 -17   7  10        0.19      -20.42     20.42 o 
 -15   7  10      400.20      372.58     53.33 o 
 -13   7  10      295.25      268.08     19.99 o 
 -11   7  10     3074.64     3121.94     99.66 o 
  -9   7  10      335.54      332.89     25.08 o 
  -7   7  10      781.41      846.27     35.91 o 
  -5   7  10      118.42      164.97     11.23 o 
  -3   7  10      205.72      217.20     12.13 o 
  -1   7  10       69.87       43.33     14.81 o 
   1   7  10      144.21      157.07     19.13 o 
   3   7  10       49.70       82.53     17.74 o 
   5   7  10      118.30      135.75     17.17 o 
   7   7  10      154.63      150.42     19.19 o 
   9   7  10        6.89       -6.91     19.11 o 
  11   7  10       30.40        8.86     16.23 o 
 -20   8  10      262.86      297.59     48.72 o 
 -18   8  10        1.24      -10.53     35.55 o 
 -16   8  10       16.12      -31.28     44.77 o 
 -14   8  10      186.48      257.26     30.94 o 
 -12   8  10      638.42      594.63     29.40 o 
 -10   8  10        7.69       27.85     13.80 o 
  -8   8  10      395.77      367.22     22.85 o 
  -6   8  10      344.52      338.32     22.15 o 
  -4   8  10     2741.61     2610.27     64.76 o 
  -2   8  10      234.16      249.55     16.83 o 
   0   8  10      263.72      228.20     16.87 o 
   2   8  10       67.64       35.71     14.49 o 
   4   8  10      360.91      342.17     21.40 o 
   6   8  10       30.30       16.14     13.91 o 
   8   8  10      198.30      212.85     19.27 o 
  10   8  10       48.03        9.02     16.80 o 
  12   8  10       52.95       34.24     38.19 o 
 -19   9  10       12.12      -23.06     23.06 o 
 -17   9  10       75.13       55.31     34.24 o 
 -15   9  10      266.62      284.26     31.66 o 
 -13   9  10       10.67       13.76     44.11 o 
 -11   9  10       84.88      126.41     16.86 o 
  -9   9  10      272.39      294.92     21.39 o 
  -7   9  10      416.14      448.32     34.60 o 
  -5   9  10      684.09      706.51     27.02 o 
  -3   9  10     1047.88      962.30     62.15 o 
  -1   9  10       17.43       -1.09     11.70 o 
   1   9  10      257.01      264.60     23.95 o 
   3   9  10      224.34      226.65     25.85 o 
   5   9  10        5.87        3.43     14.40 o 
   7   9  10        4.45       14.12     15.72 o 
   9   9  10        0.33        8.27     17.64 o 
  11   9  10        3.80      -18.31     18.31 o 
 -18  10  10       66.23       31.60     36.87 o 
 -16  10  10        6.62        4.37     27.65 o 
 -14  10  10       39.91       71.11     25.09 o 
 -12  10  10       48.29       26.45     15.88 o 
 -10  10  10      133.72      119.54     18.17 o 
  -8  10  10        7.78       40.29     16.25 o 
  -6  10  10        0.08       10.61     16.28 o 
  -4  10  10       81.67      102.19     13.65 o 
  -2  10  10       13.89       29.12     12.94 o 
   0  10  10        1.17       -9.06     12.56 o 
   2  10  10      136.05      161.47     21.29 o 
   4  10  10        3.62       -3.87     14.82 o 
   6  10  10      218.66      235.41     20.93 o 
   8  10  10        0.01        1.71     22.16 o 
  10  10  10       51.92       62.98     34.40 o 
 -17  11  10       40.64       -6.58     35.55 o 
 -15  11  10        2.30       20.11     25.59 o 
 -13  11  10      148.29      147.49     29.32 o 
 -11  11  10      245.98      290.47     22.95 o 
  -9  11  10      100.51       98.96     19.52 o 
  -7  11  10        0.05        6.08     17.33 o 
  -5  11  10       67.07       52.64     19.27 o 
  -3  11  10       17.20       45.78     33.76 o 
  -1  11  10      453.26      431.33     23.26 o 
   1  11  10       94.15      107.29     17.24 o 
   3  11  10       19.11       20.67     15.29 o 
   5  11  10       31.09       20.34     24.33 o 
   7  11  10        3.66       25.39     17.91 o 
 -16  12  10       13.78        3.95     38.19 o 
 -14  12  10       25.05       61.17     28.82 o 
 -12  12  10        1.26       31.83     26.57 o 
 -10  12  10      175.25      201.80     31.74 o 
  -8  12  10      213.15      250.75     31.84 o 
  -6  12  10        5.08       12.76     18.05 o 
  -4  12  10      124.80      134.27     21.66 o 
  -2  12  10       85.82      134.99     22.84 o 
   0  12  10       32.83        9.86     15.65 o 
   2  12  10       72.52       95.44     17.37 o 
   4  12  10        4.65       -3.75     16.07 o 
   6  12  10       15.38       -6.65     18.36 o 
 -13  13  10       22.20       -3.29     37.53 o 
 -11  13  10        0.24       -2.15     26.23 o 
  -9  13  10       31.11       39.79     24.14 o 
  -7  13  10       27.00        9.28     20.05 o 
  -5  13  10        4.07       25.30     19.90 o 
  -3  13  10       32.39       23.29     20.78 o 
  -1  13  10       32.10       36.48     20.11 o 
   1  13  10       11.45       23.92     21.74 o 
   3  13  10       54.94       45.89     22.50 o 
   5  13  10       19.71       42.72     18.63 o 
 -10  14  10        1.78      -12.31     21.83 o 
  -8  14  10        0.12      -20.62     20.62 o 
  -6  14  10        5.74       -0.71     25.90 o 
  -4  14  10        5.20       18.80     21.22 o 
  -2  14  10       32.99       46.66     22.71 o 
   0  14  10        0.22       40.42     22.31 o 
   2  14  10       39.76       22.18     22.81 o 
  -5  15  10        3.63       14.63     23.21 o 
  -3  15  10        8.59      -23.70     34.24 o 
 -23   1  11       49.97       31.60     30.29 o 
 -21   1  11       21.27       -3.56     18.55 o 
 -19   1  11       87.36       67.85     29.63 o 
 -17   1  11      690.29      673.83     37.10 o 
 -15   1  11      909.62      914.14     42.71 o 
 -13   1  11     1674.35     1573.99     51.00 o 
 -11   1  11     1138.01      920.23     28.10 o 
  -9   1  11        1.73       -6.39      6.73 o 
  -7   1  11       17.87       19.42      9.08 o 
  -5   1  11     6492.07     6430.62    193.83 o 
  -3   1  11     2237.99     1981.53     68.54 o 
  -1   1  11     4599.30     4275.24    114.38 o 
   1   1  11      268.46      206.61     15.04 o 
   3   1  11     3579.94     3458.81     95.30 o 
   5   1  11      365.14      303.62     19.33 o 
   7   1  11     1348.48     1298.75     44.11 o 
   9   1  11      247.71      271.59     24.92 o 
  11   1  11      271.28      285.72     38.85 o 
  13   1  11       44.25        5.25     27.89 o 
 -22   2  11      300.20      317.35     43.45 o 
 -20   2  11        3.24      -15.10     15.10 o 
 -18   2  11       54.00       35.70     17.06 o 
 -16   2  11      328.79      345.02     25.49 o 
 -14   2  11     2320.55     2154.59     69.15 o 
 -12   2  11     4396.24     4238.52    110.41 o 
 -10   2  11        5.32       -7.93      9.42 o 
  -8   2  11     1670.19     1616.57     40.90 o 
  -6   2  11      154.51      242.18     13.68 o 
  -4   2  11     2955.03     3033.70     81.74 o 
  -2   2  11        3.87       10.61     26.67 o 
   0   2  11     1401.74     1413.00     38.62 o 
   2   2  11       12.56       -3.12     10.28 o 
   4   2  11      187.70      247.21     27.56 o 
   6   2  11        9.61       -5.29     13.19 o 
   8   2  11        3.67      -11.00     24.32 o 
  10   2  11       30.94       16.55     22.17 o 
  12   2  11       11.51       30.75     29.32 o 
 -23   3  11        7.08       64.52     36.87 o 
 -21   3  11       16.13       24.21     23.70 o 
 -19   3  11        9.51       26.01     20.93 o 
 -17   3  11      141.69      159.03     17.00 o 
 -15   3  11      248.71      223.67     17.01 o 
 -13   3  11       11.27        8.22      8.24 o 
 -11   3  11        0.15       -1.68      6.07 o 
  -9   3  11      731.02      635.16     19.24 o 
  -7   3  11      128.98      117.14      9.49 o 
  -5   3  11      121.13       91.85      8.24 o 
  -3   3  11       93.12      148.83     12.14 o 
  -1   3  11       26.35        2.72     10.65 o 
   1   3  11     1054.71     1057.25     31.62 o 
   3   3  11        0.46       20.23     11.01 o 
   5   3  11      112.43      146.80     13.60 o 
   7   3  11       35.68       32.17     12.47 o 
   9   3  11       34.56       42.27     20.16 o 
  11   3  11       19.64       60.57     27.93 o 
  13   3  11       55.96       67.16     33.52 o 
 -22   4  11       39.56       -9.22     35.55 o 
 -20   4  11       14.83       55.96     22.35 o 
 -18   4  11        8.13       42.80     21.42 o 
 -16   4  11      332.96      313.64     19.65 o 
 -14   4  11      695.93      676.83     28.03 o 
 -12   4  11     3231.59     3139.74     98.36 o 
 -10   4  11      169.20      155.58     31.60 o 
  -8   4  11     1339.03     1333.63     34.21 o 
  -6   4  11     2625.77     2654.06     72.30 o 
  -4   4  11     1856.23     1633.32     42.17 o 
  -2   4  11     2533.68     2387.33     67.10 o 
   0   4  11      508.37      468.72     22.63 o 
   2   4  11      607.82      622.13     26.78 o 
   4   4  11      556.66      549.45     22.24 o 
   6   4  11      142.60      174.95     14.99 o 
   8   4  11      295.64      298.39     21.58 o 
  10   4  11       53.52       33.40     17.79 o 
  12   4  11       39.42       90.41     31.10 o 
 -21   5  11        3.25       56.62     34.24 o 
 -19   5  11        6.90       28.80     21.35 o 
 -17   5  11      173.57      168.20     24.21 o 
 -15   5  11      137.38      120.52     21.42 o 
 -13   5  11      210.71      240.52     24.21 o 
 -11   5  11      143.98      148.32     14.21 o 
  -9   5  11     1437.10     1375.57     84.84 o 
  -7   5  11      263.66      257.61     15.85 o 
  -5   5  11      548.80      497.40     17.79 o 
  -3   5  11     1265.92     1287.39     50.24 o 
  -1   5  11      336.88      342.90     18.26 o 
   1   5  11      819.91      763.62     30.28 o 
   3   5  11       17.53       -3.63     12.96 o 
   5   5  11      195.74      159.61     13.98 o 
   7   5  11        2.29       -8.13     15.06 o 
   9   5  11       57.70       42.63     17.36 o 
  11   5  11        2.95       23.09     18.81 o 
 -22   6  11        0.12        5.27     38.19 o 
 -20   6  11        0.05      -31.60     31.60 o 
 -18   6  11        8.05      -19.09     20.48 o 
 -16   6  11       76.60       86.18     22.80 o 
 -14   6  11       47.91       45.43     19.55 o 
 -12   6  11        5.70        3.82     11.28 o 
 -10   6  11      236.77      191.16     16.70 o 
  -8   6  11     1721.65     1605.95     56.05 o 
  -6   6  11     1432.80     1444.28     43.08 o 
  -4   6  11      262.32      258.37     13.75 o 
  -2   6  11      323.27      313.83     24.71 o 
   0   6  11     1079.11      959.30     34.00 o 
   2   6  11      155.94      128.65     16.35 o 
   4   6  11      931.58      944.46     31.03 o 
   6   6  11      240.20      239.00     28.51 o 
   8   6  11      421.76      563.43     34.93 o 
  10   6  11       60.51       67.35     23.19 o 
  12   6  11       31.10       15.31     23.63 o 
 -21   7  11       10.92      -35.55     35.55 o 
 -19   7  11       33.62       46.09     38.19 o 
 -17   7  11       11.54       17.17     21.75 o 
 -15   7  11      237.37      266.41     28.86 o 
 -13   7  11       54.75       31.90     20.24 o 
 -11   7  11      124.61      150.93     29.37 o 
  -9   7  11       13.43       15.41     13.63 o 
  -7   7  11      811.21      845.87     36.48 o 
  -5   7  11       58.23       63.63      8.00 o 
  -3   7  11     1870.68     1887.00     99.40 o 
  -1   7  11       18.41       19.27     15.97 o 
   1   7  11     1413.63     1380.15     45.75 o 
   3   7  11       15.88       25.27     15.39 o 
   5   7  11       19.77       14.93     15.51 o 
   7   7  11      147.50      162.63     20.02 o 
   9   7  11        0.32      -15.28     19.68 o 
  11   7  11      109.22       90.09     19.71 o 
 -20   8  11        8.29        6.58     40.82 o 
 -18   8  11        0.15      -22.80     22.80 o 
 -16   8  11       37.74       13.03     22.29 o 
 -14   8  11        2.65       -9.75     25.02 o 
 -12   8  11      200.07      199.47     24.67 o 
 -10   8  11      247.00      204.93     18.91 o 
  -8   8  11        9.08       30.92     15.51 o 
  -6   8  11      887.08      798.34     28.31 o 
  -4   8  11       26.99       44.78     11.39 o 
  -2   8  11      728.30      803.14     30.77 o 
   0   8  11        0.67        0.59     11.81 o 
   2   8  11      413.08      417.97     27.56 o 
   4   8  11        2.38       -0.65     13.46 o 
   6   8  11      213.58      209.14     19.69 o 
   8   8  11        0.19       -3.53     20.72 o 
  10   8  11       35.97       15.37     22.62 o 
 -19   9  11       44.40       50.04     40.82 o 
 -17   9  11      100.97       82.61     31.60 o 
 -15   9  11        0.52       40.90     24.16 o 
 -13   9  11      197.26      168.83     26.81 o 
 -11   9  11        3.24        8.45     15.03 o 
  -9   9  11      821.10      743.97     35.48 o 
  -7   9  11      333.19      391.65     35.52 o 
  -5   9  11      291.95      303.10     17.60 o 
  -3   9  11      146.70      190.35     15.19 o 
  -1   9  11        0.92      -12.49     12.49 o 
   1   9  11      634.97      598.44     31.36 o 
   3   9  11        0.70      -13.38     13.38 o 
   5   9  11      360.70      351.87     29.84 o 
   7   9  11       25.06       33.12     16.23 o 
   9   9  11       57.91       85.68     19.38 o 
 -18  10  11       29.61       59.26     42.14 o 
 -16  10  11        0.00      -14.06     47.40 o 
 -14  10  11       90.98      144.53     32.26 o 
 -12  10  11       13.94       24.79     19.81 o 
 -10  10  11      113.08      141.51     19.72 o 
  -8  10  11       18.41       16.17     27.23 o 
  -6  10  11      773.41      687.99     41.43 o 
  -4  10  11       56.68       60.57     26.38 o 
  -2  10  11      240.21      255.23     18.53 o 
   0  10  11       57.90       41.73     14.01 o 
   2  10  11        5.09       -3.54     13.65 o 
   4  10  11       63.49       55.18     16.23 o 
   6  10  11       58.37       60.79     17.70 o 
   8  10  11       44.97       35.62     18.44 o 
 -17  11  11        0.27       -6.58     40.82 o 
 -15  11  11        0.23       -1.07     24.56 o 
 -13  11  11       26.85       18.57     47.40 o 
 -11  11  11       84.61       59.35     18.34 o 
  -9  11  11       13.65        4.35     17.90 o 
  -7  11  11      467.99      380.53     27.52 o 
  -5  11  11      117.53      125.04     21.01 o 
  -3  11  11      358.08      409.23     28.81 o 
  -1  11  11       48.11       49.11     14.53 o 
   1  11  11        2.15       14.89     14.45 o 
   3  11  11       96.67      116.23     17.67 o 
   5  11  11       50.71       50.35     17.82 o 
   7  11  11       38.51       66.30     19.11 o 
 -16  12  11       18.13       43.45     40.82 o 
 -14  12  11        4.33        5.15     26.34 o 
 -12  12  11       23.20       38.78     41.48 o 
 -10  12  11       33.78       25.53     18.24 o 
  -8  12  11       47.19       60.88     19.44 o 
  -6  12  11      121.14      177.25     23.15 o 
  -4  12  11       71.64      133.98     21.68 o 
  -2  12  11       15.24       16.23     19.41 o 
   0  12  11       74.52       72.57     21.67 o 
   2  12  11        4.91        5.88     16.91 o 
   4  12  11       12.46        2.56     16.77 o 
   6  12  11        1.11       13.37     20.49 o 
 -13  13  11       21.84       62.45     55.96 o 
 -11  13  11       16.92       11.91     28.68 o 
  -9  13  11        8.20       24.46     20.38 o 
  -7  13  11        1.50      -18.53     19.52 o 
  -5  13  11        0.58       -0.44     20.62 o 
  -3  13  11       15.23       14.95     21.28 o 
  -1  13  11        0.27       17.80     21.26 o 
   1  13  11        0.02       13.59     22.17 o 
   3  13  11       10.00       27.25     22.81 o 
 -10  14  11        1.31       21.60     31.63 o 
  -8  14  11        1.23       21.50     22.00 o 
  -6  14  11       22.90       35.33     21.44 o 
  -4  14  11       65.58       70.69     23.13 o 
  -2  14  11       66.80       69.37     24.35 o 
   0  14  11        0.49       17.71     23.35 o 
 -22   0  12       42.85       56.62     30.29 o 
 -20   0  12      352.98      376.60     40.82 o 
 -18   0  12      292.52      293.64     34.24 o 
 -16   0  12       13.47       90.86     23.70 o 
 -14   0  12       13.82       -4.44     20.41 o 
 -12   0  12     2111.42     2077.11     94.15 o 
 -10   0  12      464.27      455.61     38.19 o 
  -8   0  12       22.24       15.80     17.12 o 
  -6   0  12     2476.47     2551.93    138.26 o 
  -4   0  12     4974.30     5002.07    213.98 o 
  -2   0  12     1208.85     1069.72     49.24 o 
   0   0  12     4297.00     4138.16    158.28 o 
   2   0  12     2394.54     1994.36    147.48 o 
   4   0  12     2278.45     2156.24     90.32 o 
   6   0  12      648.27      590.65     40.01 o 
   8   0  12        0.01      -17.91     20.81 o 
  10   0  12       39.85       90.86     39.50 o 
  12   0  12       44.09       40.82     44.77 o 
 -23   1  12       60.80       48.72     32.92 o 
 -21   1  12       31.94       62.44     19.87 o 
 -19   1  12      266.41      334.53     69.79 o 
 -17   1  12      199.20      250.84     21.75 o 
 -15   1  12       75.03       55.32     18.44 o 
 -13   1  12      958.72      939.26     33.54 o 
 -11   1  12      470.64      429.58     20.45 o 
  -9   1  12      556.36      606.29     24.53 o 
  -7   1  12      611.53      682.92     28.26 o 
  -5   1  12     2817.88     3012.74     94.72 o 
  -3   1  12       10.98       -8.69     10.25 o 
  -1   1  12      215.87      299.34     17.24 o 
   1   1  12      420.90      388.16     20.04 o 
   3   1  12       83.80       58.03     14.82 o 
   5   1  12      257.51      298.42     20.54 o 
   7   1  12        0.23        0.62     14.49 o 
   9   1  12        1.83       19.90     26.99 o 
  11   1  12        4.11      -26.43     26.43 o 
  13   1  12        0.01       85.63     32.55 o 
 -22   2  12      113.24      143.59     26.52 o 
 -20   2  12        0.54       55.31     28.97 o 
 -18   2  12      255.28      244.05     22.11 o 
 -16   2  12       11.59       15.10     15.14 o 
 -14   2  12       42.16       48.47     14.13 o 
 -12   2  12     2549.22     2532.81     62.61 o 
 -10   2  12      115.08       97.86     14.44 o 
  -8   2  12     1577.68     1433.51     41.81 o 
  -6   2  12      867.64      906.31     29.34 o 
  -4   2  12     1329.33     1283.90     45.74 o 
  -2   2  12     3332.88     3299.99    104.12 o 
   0   2  12      116.49      127.36     14.26 o 
   2   2  12      498.83      493.94     25.85 o 
   4   2  12       12.88       17.45     17.30 o 
   6   2  12       78.58       74.61     15.61 o 
   8   2  12       43.66       24.02     33.14 o 
  10   2  12       21.66       -5.93     27.00 o 
  12   2  12        2.86        2.57     40.16 o 
 -23   3  12      114.32      117.19     39.50 o 
 -21   3  12       66.17       88.97     24.66 o 
 -19   3  12      855.18      782.27     46.08 o 
 -17   3  12      517.64      527.56     28.75 o 
 -15   3  12      471.87      469.03     24.27 o 
 -13   3  12       10.18       22.65      8.99 o 
 -11   3  12      963.96     1016.57     32.92 o 
  -9   3  12        9.25        1.55      7.40 o 
  -7   3  12       38.24       25.93      9.50 o 
  -5   3  12     1548.17     1499.00     41.96 o 
  -3   3  12      820.15      751.69     31.55 o 
  -1   3  12      427.15      404.75     24.33 o 
   1   3  12      293.05      292.51     19.77 o 
   3   3  12      529.79      561.75     23.23 o 
   5   3  12       16.90       18.14     16.88 o 
   7   3  12       29.75       30.73     28.14 o 
   9   3  12        7.77       14.10     20.24 o 
  11   3  12        2.32      -28.39     28.39 o 
 -22   4  12       40.71       52.67     36.87 o 
 -20   4  12      594.12      522.48     39.07 o 
 -18   4  12        8.04       -7.42     47.40 o 
 -16   4  12     1273.92     1100.53     56.59 o 
 -14   4  12      311.34      277.78     17.22 o 
 -12   4  12      807.58      853.55     33.02 o 
 -10   4  12       58.74       57.43      9.22 o 
  -8   4  12     1561.21     1584.37     40.49 o 
  -6   4  12       79.01       85.74      9.63 o 
  -4   4  12       66.91       85.79     16.54 o 
  -2   4  12      442.87      377.75     19.10 o 
   0   4  12       37.73       21.18     12.93 o 
   2   4  12        1.53      -10.81     10.81 o 
   4   4  12      152.39      143.13     14.21 o 
   6   4  12       22.52       20.90     15.59 o 
   8   4  12        3.96       -8.39     15.86 o 
  10   4  12       20.45       -4.61     21.97 o 
  12   4  12        3.53        5.87     30.35 o 
 -21   5  12      339.91      442.44     55.31 o 
 -19   5  12       12.31       47.40     32.92 o 
 -17   5  12      750.31      793.00     55.30 o 
 -15   5  12       49.36       29.59     23.62 o 
 -13   5  12      621.61      568.66     36.70 o 
 -11   5  12     1465.31     1453.03     51.10 o 
  -9   5  12      735.25      678.27     39.14 o 
  -7   5  12      708.53      660.94     20.87 o 
  -5   5  12        7.07       24.36      8.54 o 
  -3   5  12     2803.43     2766.84     94.08 o 
  -1   5  12      219.18      184.06     16.05 o 
   1   5  12     1096.35     1010.30     36.55 o 
   3   5  12       12.55      -12.38     12.38 o 
   5   5  12       99.52       91.92     13.72 o 
   7   5  12      130.33       98.44     17.84 o 
   9   5  12        0.01      -14.23     16.60 o 
  11   5  12       16.63       17.32     23.02 o 
 -22   6  12        4.26       -7.90     39.50 o 
 -20   6  12       49.96       18.44     36.87 o 
 -18   6  12      218.29      165.45     26.07 o 
 -16   6  12       53.33       21.04     23.04 o 
 -14   6  12     1294.33     1337.03     63.29 o 
 -12   6  12     1740.31     1717.18     59.23 o 
 -10   6  12      449.16      383.61     24.31 o 
  -8   6  12     1584.12     1611.20     57.07 o 
  -6   6  12       18.57       23.97      7.70 o 
  -4   6  12     1598.19     1571.58     41.96 o 
  -2   6  12      139.67      152.98     15.13 o 
   0   6  12      782.46      742.81     31.93 o 
   2   6  12        0.98       15.64     13.74 o 
   4   6  12      401.47      344.96     19.27 o 
   6   6  12        2.55       32.18     17.15 o 
   8   6  12       37.78       60.06     18.42 o 
  10   6  12        0.78       -6.80     18.80 o 
 -21   7  12        3.37      -15.80     38.19 o 
 -19   7  12      200.92      200.27     35.55 o 
 -17   7  12       86.18      103.67     30.29 o 
 -15   7  12      252.32      275.10     28.82 o 
 -13   7  12      135.23      141.01     15.48 o 
 -11   7  12      582.45      575.68     29.02 o 
  -9   7  12     2254.62     2241.07     75.78 o 
  -7   7  12       22.28       20.97     14.44 o 
  -5   7  12      739.43      696.28     26.84 o 
  -3   7  12       47.51       41.93     17.64 o 
  -1   7  12      613.86      540.04     27.37 o 
   1   7  12      209.62      164.77     25.47 o 
   3   7  12       23.03       12.99     21.10 o 
   5   7  12      147.98      167.93     19.85 o 
   7   7  12       35.59       37.24     18.26 o 
   9   7  12       31.33       54.84     29.46 o 
 -20   8  12       15.88      -38.19     38.19 o 
 -18   8  12      454.54      551.02     41.43 o 
 -16   8  12       80.64       96.76     26.95 o 
 -14   8  12      317.07      286.40     30.73 o 
 -12   8  12       40.37       39.95     14.53 o 
 -10   8  12     1820.52     1730.03     61.95 o 
  -8   8  12        0.65      -13.73     13.73 o 
  -6   8  12      561.68      532.95     22.63 o 
  -4   8  12       44.74       73.13     12.07 o 
  -2   8  12     1464.37     1399.31     45.14 o 
   0   8  12      423.15      421.16     23.00 o 
   2   8  12       17.12       26.43     18.14 o 
   4   8  12      110.44       76.92     27.44 o 
   6   8  12       54.06       47.73     16.70 o 
   8   8  12      130.63      128.61     20.34 o 
  10   8  12        0.74       -5.27     38.19 o 
 -19   9  12        4.35      -19.75     39.50 o 
 -17   9  12      102.02      105.80     28.39 o 
 -15   9  12       25.93       30.78     24.56 o 
 -13   9  12      246.18      257.76     65.18 o 
 -11   9  12       77.40       94.06     25.58 o 
  -9   9  12        6.96       -3.24     14.92 o 
  -7   9  12       52.98       56.88     17.75 o 
  -5   9  12      182.69      237.47     26.49 o 
  -3   9  12        6.65      -11.85     11.85 o 
  -1   9  12       66.73       66.73     14.08 o 
   1   9  12       31.79       17.63     13.50 o 
   3   9  12        8.16       11.12     14.03 o 
   5   9  12        0.33      -11.00     15.50 o 
   7   9  12       19.27      -15.68     17.04 o 
   9   9  12       50.34       19.35     21.39 o 
 -18  10  12      103.30       46.09     43.45 o 
 -16  10  12       27.66       52.67     27.93 o 
 -14  10  12      315.32      307.65     33.90 o 
 -12  10  12       90.53       93.63     26.10 o 
 -10  10  12      762.50      768.62     53.47 o 
  -8  10  12       66.98       64.97     26.59 o 
  -6  10  12       72.61       56.30     18.92 o 
  -4  10  12       57.12       23.35     18.01 o 
  -2  10  12        0.05        5.84     13.13 o 
   0  10  12      198.06      190.05     18.64 o 
   2  10  12       10.10      -12.92     14.51 o 
   4  10  12       68.64       61.86     17.78 o 
   6  10  12       14.74       30.41     17.75 o 
 -17  11  12        1.25      -32.92     32.92 o 
 -15  11  12        0.05        4.07     30.94 o 
 -13  11  12        1.68       14.53     26.02 o 
 -11  11  12        6.84      -11.33     17.33 o 
  -9  11  12      161.12      140.10     20.11 o 
  -7  11  12       24.93       46.28     19.82 o 
  -5  11  12       27.12       32.39     19.14 o 
  -3  11  12       63.57       80.28     20.32 o 
  -1  11  12       81.61      106.43     21.10 o 
   1  11  12       19.56        3.83     15.55 o 
   3  11  12       10.00       19.65     18.22 o 
   5  11  12        0.90       42.04     17.52 o 
 -14  12  12       45.74       93.15     37.53 o 
 -12  12  12       74.05       92.19     52.01 o 
 -10  12  12       16.05        4.55     18.54 o 
  -8  12  12        0.06      -10.51     17.97 o 
  -6  12  12       48.52       45.95     27.66 o 
  -4  12  12       19.13       23.02     20.27 o 
  -2  12  12        1.39        3.90     19.27 o 
   0  12  12       18.76        3.50     21.87 o 
   2  12  12       40.98       31.48     23.09 o 
   4  12  12        3.83       -6.49     16.89 o 
 -13  13  12       89.25      128.21     41.48 o 
 -11  13  12       21.44        5.86     28.15 o 
  -9  13  12       21.11       30.07     20.85 o 
  -7  13  12       85.35       96.95     22.33 o 
  -5  13  12       25.50       45.94     20.89 o 
  -3  13  12       72.08       67.58     23.08 o 
  -1  13  12        4.31        9.38     29.45 o 
   1  13  12       13.71      -12.00     21.93 o 
  -8  14  12        0.05        7.21     22.04 o 
  -6  14  12        0.84       19.00     21.74 o 
  -4  14  12       15.65       54.68     24.37 o 
  -2  14  12       11.08        5.55     23.62 o 
 -23   1  13       35.90       -3.95     31.60 o 
 -21   1  13       11.48      -19.75     27.65 o 
 -19   1  13      616.53      678.58     37.63 o 
 -17   1  13      309.83      351.49     27.00 o 
 -15   1  13     1665.01     1601.92     66.53 o 
 -13   1  13      118.04      169.51     13.15 o 
 -11   1  13        3.92      -17.12     17.12 o 
  -9   1  13     1089.09     1258.33    101.39 o 
  -7   1  13        2.04       11.62     14.33 o 
  -5   1  13       18.18       27.99     12.49 o 
  -3   1  13      692.39      672.45     26.57 o 
  -1   1  13       42.08       14.24     14.63 o 
   1   1  13        0.96      -12.83     12.83 o 
   3   1  13       13.61        7.96     14.27 o 
   5   1  13      659.75      586.30     28.44 o 
   7   1  13      195.28      235.70     24.58 o 
   9   1  13      209.89      184.40     32.11 o 
  11   1  13       53.04       -4.61     28.86 o 
 -22   2  13       52.95       56.98     25.02 o 
 -20   2  13        9.49       -7.90     27.65 o 
 -18   2  13       51.56      102.94     37.53 o 
 -16   2  13     1589.05     1612.82     98.10 o 
 -14   2  13      273.08      263.36     20.56 o 
 -12   2  13      186.18      212.50     11.05 o 
 -10   2  13      390.60      322.53     15.92 o 
  -8   2  13      332.48      368.95     17.65 o 
  -6   2  13      645.33      671.97     28.70 o 
  -4   2  13     1059.57     1033.99     39.80 o 
  -2   2  13      123.41       71.29     15.78 o 
   0   2  13       20.50      -12.51     12.51 o 
   2   2  13        0.02      -13.04     13.04 o 
   4   2  13       98.90      109.08     16.40 o 
   6   2  13      151.97      237.46     19.89 o 
   8   2  13      101.52       87.94     21.94 o 
  10   2  13        2.35        4.38     34.24 o 
 -23   3  13        1.07       57.94     36.87 o 
 -21   3  13      172.74      171.01     27.46 o 
 -19   3  13        4.60       -8.11     20.93 o 
 -17   3  13      291.31      304.08     46.75 o 
 -15   3  13      776.12      757.07     54.30 o 
 -13   3  13      216.46      247.53     18.94 o 
 -11   3  13      222.02      192.19     11.46 o 
  -9   3  13     1177.72     1336.26     39.85 o 
  -7   3  13     1134.91     1110.61     34.52 o 
  -5   3  13      326.58      400.99     22.76 o 
  -3   3  13        5.06       13.17     11.38 o 
  -1   3  13      121.43      112.97     15.59 o 
   1   3  13        9.82        4.17     15.95 o 
   3   3  13      807.30      717.22     26.62 o 
   5   3  13       60.75       32.10     14.96 o 
   7   3  13       64.00       67.65     22.15 o 
   9   3  13        0.17       -7.27     31.81 o 
  11   3  13       13.92      -28.67     38.85 o 
 -22   4  13       15.87       21.07     35.55 o 
 -20   4  13       42.54       65.25     23.73 o 
 -18   4  13      420.45      464.30     34.91 o 
 -16   4  13      367.66      389.46     31.62 o 
 -14   4  13       11.83        0.06     20.00 o 
 -12   4  13       46.50       48.07     10.18 o 
 -10   4  13      123.46      109.01     11.71 o 
  -8   4  13      131.83      140.84     12.92 o 
  -6   4  13     1391.90     1416.53     40.99 o 
  -4   4  13      103.22      114.39     12.87 o 
  -2   4  13      470.40      493.98     25.85 o 
   0   4  13        0.94       -9.49     12.43 o 
   2   4  13      224.53      234.16     18.28 o 
   4   4  13      103.13      146.44     15.57 o 
   6   4  13      248.92      223.88     21.48 o 
   8   4  13       94.33       88.94     21.73 o 
  10   4  13       24.36        9.55     29.63 o 
 -21   5  13       18.65        0.23     23.73 o 
 -19   5  13       31.87        9.22     22.80 o 
 -17   5  13       33.66        4.81     21.35 o 
 -15   5  13      491.47      481.46     42.14 o 
 -13   5  13        3.15       13.69     19.87 o 
 -11   5  13       72.03      100.06     36.87 o 
  -9   5  13      156.50      185.44     12.32 o 
  -7   5  13      141.66      168.09     10.46 o 
  -5   5  13      127.34      142.36     13.85 o 
  -3   5  13       36.55       21.66     12.05 o 
  -1   5  13        7.96       12.83     12.94 o 
   1   5  13       69.34       50.35     14.44 o 
   3   5  13       14.16        9.63     12.54 o 
   5   5  13      104.55      149.56     19.61 o 
   7   5  13       35.34       16.81     16.86 o 
   9   5  13       58.90       70.03     21.09 o 
 -22   6  13        4.13       17.12     39.50 o 
 -20   6  13       80.95      122.80     28.86 o 
 -18   6  13       86.53      114.68     39.50 o 
 -16   6  13       52.15       32.76     22.11 o 
 -14   6  13       23.81       13.34     35.55 o 
 -12   6  13       21.27       -2.32     12.58 o 
 -10   6  13      116.60       84.74     15.97 o 
  -8   6  13      387.73      383.71     38.61 o 
  -6   6  13      388.47      358.55     16.03 o 
  -4   6  13      159.52      221.50     16.49 o 
  -2   6  13       34.94       29.32     14.03 o 
   0   6  13      105.52       86.13     15.21 o 
   2   6  13      401.04      412.05     23.17 o 
   4   6  13       25.40       25.54     15.84 o 
   6   6  13      126.47      161.43     20.20 o 
   8   6  13        7.56       13.11     18.82 o 
  10   6  13       33.83       47.43     21.33 o 
 -21   7  13        0.11        3.95     39.50 o 
 -19   7  13      177.35      243.88     32.11 o 
 -17   7  13       67.73       64.52     24.21 o 
 -15   7  13       73.47      132.06     25.49 o 
 -13   7  13        2.49       14.87     13.36 o 
 -11   7  13      298.24      317.82     31.46 o 
  -9   7  13      155.48      157.53     18.01 o 
  -7   7  13        0.79       -5.87     11.96 o 
  -5   7  13       44.89       15.73     15.79 o 
  -3   7  13       51.08       32.23     13.17 o 
  -1   7  13       66.13       55.50     15.12 o 
   1   7  13       35.34       82.03     24.33 o 
   3   7  13      132.91      141.59     18.65 o 
   5   7  13       93.63       88.26     18.82 o 
   7   7  13        3.88       -2.68     19.34 o 
   9   7  13      132.15      165.73     22.98 o 
 -20   8  13        7.20      -14.48     40.82 o 
 -18   8  13        0.19      -23.68     24.16 o 
 -16   8  13       23.99        5.08     22.80 o 
 -14   8  13       19.07       26.92     23.22 o 
 -12   8  13        0.10       15.68     30.39 o 
 -10   8  13      513.37      465.39     27.42 o 
  -8   8  13       33.48       19.42     15.56 o 
  -6   8  13      500.23      489.34     28.82 o 
  -4   8  13      148.74      128.75     13.60 o 
  -2   8  13      200.64      152.78     15.01 o 
   0   8  13      188.68      215.06     23.44 o 
   2   8  13       53.51       72.01     21.94 o 
   4   8  13       20.91        2.09     19.41 o 
   6   8  13       23.71       20.62     33.93 o 
   8   8  13        0.19      -15.66     15.66 o 
 -19   9  13       10.43       -9.22     38.19 o 
 -17   9  13       19.36        2.07     26.34 o 
 -15   9  13        9.28       18.44     36.21 o 
 -13   9  13      162.09      134.75     28.30 o 
 -11   9  13      168.48      142.92     41.76 o 
  -9   9  13      223.58      302.91     23.95 o 
  -7   9  13       25.06       27.61     16.73 o 
  -5   9  13      428.77      460.55     29.59 o 
  -3   9  13        1.60        2.98     12.20 o 
  -1   9  13       40.54       61.20     14.15 o 
   1   9  13      134.32      166.44     18.07 o 
   3   9  13      131.58      121.88     18.08 o 
   5   9  13       40.25       52.96     20.15 o 
   7   9  13        7.17       24.83     22.62 o 
 -18  10  13       25.63        5.27     36.87 o 
 -16  10  13       19.43       34.71     28.39 o 
 -14  10  13       11.98       30.77     26.52 o 
 -12  10  13        5.69       29.89     32.92 o 
 -10  10  13       16.82       10.90     16.98 o 
  -8  10  13      167.61      135.80     20.37 o 
  -6  10  13       51.37       65.29     19.58 o 
  -4  10  13      229.40      153.58     21.45 o 
  -2  10  13       97.35       86.81     20.65 o 
   0  10  13       69.35       83.13     15.88 o 
   2  10  13       43.27       59.92     16.64 o 
   4  10  13        0.09       -4.13     15.66 o 
   6  10  13       14.80        2.63     17.46 o 
 -17  11  13        5.28      -21.07     40.82 o 
 -15  11  13        0.46       12.41     39.50 o 
 -13  11  13        0.68      -17.31     25.87 o 
 -11  11  13        8.51       36.20     19.03 o 
  -9  11  13        3.57      -10.72     17.96 o 
  -7  11  13        9.13       17.84     39.28 o 
  -5  11  13       96.09      117.65     20.61 o 
  -3  11  13        1.90        1.98     38.33 o 
  -1  11  13       33.31       71.14     21.80 o 
   1  11  13       14.02       26.34     20.97 o 
   3  11  13        3.30       23.80     17.68 o 
   5  11  13        0.94       -6.62     18.02 o 
 -14  12  13       47.61      -21.63     28.30 o 
 -12  12  13        0.31       -2.24     56.62 o 
 -10  12  13        0.29      -10.94     19.73 o 
  -8  12  13        5.36      -16.46     20.24 o 
  -6  12  13       21.97       15.49     19.33 o 
  -4  12  13       47.07       57.59     33.75 o 
  -2  12  13       37.52       45.14     22.84 o 
   0  12  13       19.67       19.79     22.32 o 
   2  12  13       75.57       74.21     25.07 o 
 -11  13  13        0.10       -2.76     29.40 o 
  -9  13  13        2.87       -1.10     20.84 o 
  -7  13  13       46.82       13.13     20.89 o 
  -5  13  13        2.65       -7.52     20.22 o 
  -3  13  13        9.03       34.13     26.36 o 
  -1  13  13        4.42      -21.67     21.67 o 
 -20   0  14        6.66       51.35     28.97 o 
 -18   0  14      800.87      753.20     57.94 o 
 -16   0  14     1582.55     1511.67     90.86 o 
 -14   0  14     2372.88     2332.03    130.36 o 
 -12   0  14        0.93       11.85     19.75 o 
 -10   0  14     2915.08     2603.29    142.21 o 
  -8   0  14     1189.75     1308.89     79.01 o 
  -6   0  14      894.84      805.55     41.36 o 
  -4   0  14    13458.25    12672.41    465.48 o 
  -2   0  14     1740.22     1674.42     73.05 o 
   0   0  14     2434.20     2481.44    101.95 o 
   2   0  14      569.84      589.42     38.63 o 
   4   0  14     1959.50     1922.64    186.33 o 
   6   0  14      655.22      615.27     44.04 o 
   8   0  14      446.45      368.70     56.62 o 
  10   0  14       37.78       68.47     43.45 o 
 -21   1  14       59.30       65.84     31.60 o 
 -19   1  14       20.74       33.12     19.75 o 
 -17   1  14      177.59      190.94     20.81 o 
 -15   1  14       85.33      102.19     18.34 o 
 -13   1  14       51.94      -13.89     19.75 o 
 -11   1  14      526.73      471.58     28.30 o 
  -9   1  14      541.82      578.58     26.65 o 
  -7   1  14      780.45      636.67     28.26 o 
  -5   1  14      446.40      462.98     25.16 o 
  -3   1  14     2180.44     2185.12     63.82 o 
  -1   1  14       49.51       58.55     14.24 o 
   1   1  14       13.43       18.78     14.41 o 
   3   1  14       81.38       70.08     15.82 o 
   5   1  14      114.20      145.38     18.54 o 
   7   1  14        9.15       31.96     21.08 o 
   9   1  14       45.09       53.05     28.82 o 
  11   1  14       11.68       15.56     48.06 o 
 -22   2  14       37.62        4.96     21.87 o 
 -20   2  14      102.40      112.80     28.97 o 
 -18   2  14      116.29      110.95     22.68 o 
 -16   2  14      189.95      167.42     16.86 o 
 -14   2  14      161.64      156.01     15.47 o 
 -12   2  14      704.80      599.26     27.77 o 
 -10   2  14       90.52       79.87     13.45 o 
  -8   2  14      608.51      494.78     33.29 o 
  -6   2  14      313.51      313.41     19.97 o 
  -4   2  14     2405.55     2295.91     76.20 o 
  -2   2  14     1056.25      965.29     34.62 o 
   0   2  14     1037.52      962.80     35.30 o 
   2   2  14      194.35      180.77     17.55 o 
   4   2  14      216.13      238.72     19.18 o 
   6   2  14      238.52      245.07     32.93 o 
   8   2  14      160.10      203.53     32.92 o 
  10   2  14       87.93      100.24     34.89 o 
 -23   3  14        3.52      -11.85     35.55 o 
 -21   3  14      127.90      121.90     26.02 o 
 -19   3  14       55.36       70.05     26.34 o 
 -17   3  14      627.83      549.82     38.57 o 
 -15   3  14      120.73      113.69     18.83 o 
 -13   3  14     1645.65     1488.48     52.30 o 
 -11   3  14      725.71      661.43     24.03 o 
  -9   3  14      863.82      741.44     26.39 o 
  -7   3  14     1019.69      936.92     36.79 o 
  -5   3  14     2750.78     2748.14     91.56 o 
  -3   3  14     4151.22     4008.45    126.38 o 
  -1   3  14      881.03      896.40     33.59 o 
   1   3  14      227.96      241.90     17.99 o 
   3   3  14      128.67      151.96     19.58 o 
   5   3  14      418.49      447.61     25.44 o 
   7   3  14       76.80       82.95     34.14 o 
   9   3  14       86.17      103.66     30.73 o 
 -22   4  14       57.02       35.91     25.59 o 
 -20   4  14        6.96       15.98     24.36 o 
 -18   4  14       89.91       32.26     23.28 o 
 -16   4  14      109.79      152.35     28.97 o 
 -14   4  14        8.02      -23.04     23.04 o 
 -12   4  14       24.27       32.84     11.18 o 
 -10   4  14       16.60        2.98      7.91 o 
  -8   4  14      232.59      243.77     16.58 o 
  -6   4  14       72.28       80.38     12.43 o 
  -4   4  14      796.78      790.21     29.66 o 
  -2   4  14       82.54      104.18     14.52 o 
   0   4  14       31.68       30.00     12.64 o 
   2   4  14       71.33       55.51     13.46 o 
   4   4  14       60.61       60.57     14.37 o 
   6   4  14       10.51      -18.92     18.92 o 
   8   4  14        2.29      -21.78     21.78 o 
  10   4  14       15.60       41.45     32.11 o 
 -21   5  14        3.18       27.41     25.59 o 
 -19   5  14      212.85      258.69     30.73 o 
 -17   5  14       63.00       27.19     26.99 o 
 -15   5  14      845.84      865.69     48.31 o 
 -13   5  14      137.01      116.65     23.99 o 
 -11   5  14     2756.74     2615.39    203.44 o 
  -9   5  14       80.48      130.86     31.74 o 
  -7   5  14     2065.91     2004.40     58.20 o 
  -5   5  14       49.28       41.23     11.86 o 
  -3   5  14     1085.89      990.30     35.54 o 
  -1   5  14     1235.55     1166.07     40.35 o 
   1   5  14      583.69      603.93     25.41 o 
   3   5  14      459.05      436.12     21.37 o 
   5   5  14      155.51      185.19     22.81 o 
   7   5  14      165.62      249.58     28.14 o 
   9   5  14      101.40       90.11     26.98 o 
 -20   6  14        5.59      -17.64     23.22 o 
 -18   6  14        2.00      -22.68     22.68 o 
 -16   6  14      156.43      175.29     27.93 o 
 -14   6  14       69.38       57.89     23.06 o 
 -12   6  14      321.83      300.87     30.68 o 
 -10   6  14     1409.06     1322.10     49.95 o 
  -8   6  14      221.19      201.45     14.23 o 
  -6   6  14     2187.52     2139.34     71.84 o 
  -4   6  14       38.75       53.97     13.85 o 
  -2   6  14     2041.01     2055.27     62.31 o 
   0   6  14        7.86       -2.64     13.69 o 
   2   6  14      338.67      333.07     19.47 o 
   4   6  14        0.42       -9.63     16.28 o 
   6   6  14      170.51      147.42     20.97 o 
   8   6  14       63.79       56.11     20.99 o 
 -21   7  14        0.06      -27.65     40.82 o 
 -19   7  14        1.82       22.05     25.59 o 
 -17   7  14       37.90       14.64     42.14 o 
 -15   7  14       49.11       85.54     25.09 o 
 -13   7  14      456.37      453.19     26.41 o 
 -11   7  14      118.66      118.29     17.59 o 
  -9   7  14     1776.50     1725.70     62.14 o 
  -7   7  14       23.47       -5.60     23.05 o 
  -5   7  14      252.22      245.03     22.81 o 
  -3   7  14      131.33      134.30     16.75 o 
  -1   7  14      460.22      500.28     26.02 o 
   1   7  14      142.99      151.33     18.55 o 
   3   7  14      280.62      278.43     26.42 o 
   5   7  14       29.44       37.36     18.64 o 
   7   7  14       73.20       83.01     20.55 o 
 -20   8  14        1.45      -38.19     38.19 o 
 -18   8  14       13.88        6.78     80.98 o 
 -16   8  14       40.99       46.88     24.56 o 
 -14   8  14       14.38        1.70     23.62 o 
 -12   8  14       53.43       62.63     15.48 o 
 -10   8  14       36.64       41.72     16.86 o 
  -8   8  14      195.16      211.59     21.25 o 
  -6   8  14        0.69      -19.30     22.24 o 
  -4   8  14       47.26       15.37     12.67 o 
  -2   8  14      141.26      131.03     20.78 o 
   0   8  14      561.32      546.87     28.63 o 
   2   8  14      138.96      161.83     20.91 o 
   4   8  14       16.91       26.00     18.28 o 
   6   8  14       82.48       46.88     22.91 o 
 -19   9  14        0.10      -11.85     38.19 o 
 -17   9  14        7.95       18.79     28.97 o 
 -15   9  14       30.47       10.36     24.56 o 
 -13   9  14       13.14        2.84     23.73 o 
 -11   9  14        0.37      -10.50     23.58 o 
  -9   9  14      311.62      337.09     30.72 o 
  -7   9  14      136.29      112.80     19.38 o 
  -5   9  14        6.69       -6.58     16.96 o 
  -3   9  14       19.69       18.46     13.13 o 
  -1   9  14       17.40       32.06     14.18 o 
   1   9  14        3.08       -0.23     15.31 o 
   3   9  14        0.16        4.57     15.86 o 
   5   9  14        0.18       18.60     17.32 o 
 -18  10  14        0.01      -25.02     36.87 o 
 -16  10  14        4.08      -20.65     42.14 o 
 -14  10  14       39.45       36.78     27.89 o 
 -12  10  14      130.89      118.44     29.40 o 
 -10  10  14      208.38      268.57     23.62 o 
  -8  10  14      177.41      178.57     21.80 o 
  -6  10  14       67.92       57.81     19.49 o 
  -4  10  14       12.58       17.99     29.07 o 
  -2  10  14      105.74      149.53     47.04 o 
   0  10  14       54.90       74.04     17.18 o 
   2  10  14      216.32      222.37     22.43 o 
   4  10  14       49.68       66.30     18.99 o 
 -15  11  14        2.42       48.39     27.52 o 
 -13  11  14       15.38      -14.69     27.17 o 
 -11  11  14        1.49       17.75     18.51 o 
  -9  11  14       76.43       73.33     20.97 o 
  -7  11  14        0.03       17.38     18.80 o 
  -5  11  14        0.15      -10.93     18.82 o 
  -3  11  14        2.33      -19.41     19.41 o 
  -1  11  14       58.51       98.36     22.93 o 
   1  11  14       25.17       31.71     21.33 o 
   3  11  14        0.08       10.35     22.12 o 
 -14  12  14       48.25       62.13     63.21 o 
 -12  12  14       34.58       62.92     31.63 o 
 -10  12  14       22.11      -14.13     18.79 o 
  -8  12  14       41.95       15.48     20.55 o 
  -6  12  14       48.76       74.37     27.77 o 
  -4  12  14        0.05        4.28     21.08 o 
  -2  12  14       32.08       43.04     22.71 o 
   0  12  14       29.46       50.35     22.43 o 
 -11  13  14       57.47       59.26     39.50 o 
  -9  13  14        6.87       -4.66     21.78 o 
  -7  13  14       35.22       50.13     23.04 o 
  -5  13  14        9.02        5.91     22.00 o 
  -3  13  14       66.76       84.74     24.51 o 
 -21   1  15       46.95       82.96     31.60 o 
 -19   1  15      160.57      197.52     34.24 o 
 -17   1  15      682.63      602.50     35.62 o 
 -15   1  15      640.28      594.25     34.30 o 
 -13   1  15      435.08      404.67     28.68 o 
 -11   1  15      917.38     1076.07     40.68 o 
  -9   1  15       65.35       54.10     13.56 o 
  -7   1  15     1035.90     1037.49     40.61 o 
  -5   1  15      382.14      358.15     19.66 o 
  -3   1  15       21.90        0.41     12.96 o 
  -1   1  15      424.94      414.07     22.83 o 
   1   1  15       43.57       35.10     15.17 o 
   3   1  15      258.67      263.70     22.24 o 
   5   1  15        0.87       -8.03     16.21 o 
   7   1  15       10.87      -32.26     42.80 o 
   9   1  15        2.28       53.24     47.40 o 
 -22   2  15       47.46       75.18     25.49 o 
 -20   2  15      295.60      283.54     29.62 o 
 -18   2  15      419.16      387.70     31.87 o 
 -16   2  15      111.90      150.51     20.27 o 
 -14   2  15     2064.00     1929.21     65.16 o 
 -12   2  15      818.83      758.35     33.19 o 
 -10   2  15      829.73      778.42     33.00 o 
  -8   2  15      565.04      532.33     33.44 o 
  -6   2  15      136.13      117.06     17.41 o 
  -4   2  15        1.20       -9.41     13.80 o 
  -2   2  15      930.24      906.05     34.01 o 
   0   2  15       27.71       -0.52     14.51 o 
   2   2  15      190.70      154.99     18.44 o 
   4   2  15        9.62       30.41     16.63 o 
   6   2  15      197.44      127.90     33.48 o 
   8   2  15        6.68       20.41     28.86 o 
 -23   3  15       95.13       85.70     27.36 o 
 -21   3  15       19.41        5.27     23.28 o 
 -19   3  15      239.42      246.15     29.32 o 
 -17   3  15       26.76       38.66     21.75 o 
 -15   3  15       54.12       30.29     20.48 o 
 -13   3  15        6.83       -5.23     12.31 o 
 -11   3  15      156.57      202.82     16.42 o 
  -9   3  15      296.90      263.75     18.59 o 
  -7   3  15      103.00      107.49     15.79 o 
  -5   3  15       67.05       37.52     15.01 o 
  -3   3  15      178.39      179.38     19.56 o 
  -1   3  15       45.36       60.06     15.41 o 
   1   3  15        1.92       -5.51     14.72 o 
   3   3  15        0.01      -15.21     15.21 o 
   5   3  15        0.69       -2.54     19.39 o 
   7   3  15       89.22       97.33     24.94 o 
   9   3  15        4.37       32.16     31.62 o 
 -22   4  15      110.14      159.83     29.23 o 
 -20   4  15      151.31      136.77     27.89 o 
 -18   4  15      432.92      472.80     37.53 o 
 -16   4  15      707.74      708.14     45.51 o 
 -14   4  15      215.91      276.66     40.16 o 
 -12   4  15      755.65      791.98     37.69 o 
 -10   4  15      103.63       62.73     21.53 o 
  -8   4  15      848.18      857.48     35.80 o 
  -6   4  15       34.06       41.59     14.65 o 
  -4   4  15       39.00       44.03     15.95 o 
  -2   4  15        0.69       -1.20     13.28 o 
   0   4  15        3.88       -4.26     13.30 o 
   2   4  15       11.11        4.55     15.62 o 
   4   4  15       32.31       53.33     20.82 o 
   6   4  15        0.04       22.37     21.68 o 
   8   4  15        1.70      -21.56     22.02 o 
 -21   5  15        1.20        2.97     25.49 o 
 -19   5  15       10.33        0.05     30.94 o 
 -17   5  15       92.11       62.49     24.56 o 
 -15   5  15       11.66      -19.11     43.45 o 
 -13   5  15        7.81       41.87     26.34 o 
 -11   5  15        4.59        5.21     23.04 o 
  -9   5  15      837.74      705.73     31.69 o 
  -7   5  15      501.06      478.73     23.07 o 
  -5   5  15      442.43      460.08     23.97 o 
  -3   5  15      298.41      262.50     18.75 o 
  -1   5  15      559.07      571.52     28.11 o 
   1   5  15      126.32      150.17     15.31 o 
   3   5  15       27.56       28.92     14.87 o 
   5   5  15        4.39       -4.63     17.68 o 
   7   5  15       45.60       42.68     24.02 o 
 -20   6  15       56.31       65.68     30.94 o 
 -18   6  15      196.48      219.88     61.23 o 
 -16   6  15      144.92      163.54     27.17 o 
 -14   6  15        1.69       -7.74     23.22 o 
 -12   6  15      238.86      237.62     28.79 o 
 -10   6  15      419.46      466.19     27.85 o 
  -8   6  15      454.34      454.64     27.88 o 
  -6   6  15        1.41       -4.48     12.14 o 
  -4   6  15       20.92       16.86     13.24 o 
  -2   6  15      573.81      521.84     27.02 o 
   0   6  15      335.34      309.36     21.94 o 
   2   6  15      126.62      122.24     19.25 o 
   4   6  15        0.08      -10.88     29.08 o 
   6   6  15      101.28      115.51     21.87 o 
   8   6  15        0.81        1.72     25.31 o 
 -19   7  15        1.93       17.07     27.46 o 
 -17   7  15      198.39      212.57     30.29 o 
 -15   7  15        1.29       -9.71     23.40 o 
 -13   7  15       29.01       15.16     24.35 o 
 -11   7  15      110.96      111.64     22.59 o 
  -9   7  15      204.14      226.97     21.76 o 
  -7   7  15      239.09      259.21     22.07 o 
  -5   7  15      255.27      243.02     18.08 o 
  -3   7  15      122.19       92.81     16.20 o 
  -1   7  15       24.86       27.93     15.73 o 
   1   7  15        8.78       -4.26     16.31 o 
   3   7  15       86.32       70.32     18.65 o 
   5   7  15        5.85        1.66     19.12 o 
   7   7  15        0.02      -16.23     19.11 o 
 -20   8  15       30.65       97.44     44.77 o 
 -18   8  15        7.21      -17.07     51.35 o 
 -16   8  15        2.40       -1.36     28.31 o 
 -14   8  15        2.83       32.73     26.23 o 
 -12   8  15       54.73       60.08     17.09 o 
 -10   8  15      224.77      186.24     20.87 o 
  -8   8  15      200.40      194.29     55.42 o 
  -6   8  15      274.02      331.76     25.52 o 
  -4   8  15      128.84      141.07     37.29 o 
  -2   8  15      112.46      111.90     17.33 o 
   0   8  15      101.33      106.22     19.18 o 
   2   8  15       19.47       45.02     18.65 o 
   4   8  15       52.41       77.86     19.96 o 
   6   8  15       10.84       -3.25     18.90 o 
 -17   9  15       18.79        3.95     27.00 o 
 -15   9  15       56.99       90.13     29.32 o 
 -13   9  15        0.02      -23.80     24.04 o 
 -11   9  15       35.54       63.99     30.60 o 
  -9   9  15      412.83      364.41     26.33 o 
  -7   9  15       41.46       23.18     17.63 o 
  -5   9  15       47.56       35.50     18.96 o 
  -3   9  15        8.98       -7.22     17.87 o 
  -1   9  15      317.80      270.23     20.32 o 
   1   9  15        8.23       -7.90     15.19 o 
   3   9  15        3.91        2.93     16.13 o 
   5   9  15        5.31       -3.76     17.90 o 
 -16  10  15        5.72        4.05     29.32 o 
 -14  10  15        8.22      -18.71     43.45 o 
 -12  10  15       10.24       -2.47     26.23 o 
 -10  10  15      100.70       86.72     20.24 o 
  -8  10  15        3.58        7.00     27.10 o 
  -6  10  15       44.70       14.18     19.48 o 
  -4  10  15       80.33       42.90     20.78 o 
  -2  10  15        5.93       17.41     19.38 o 
   0  10  15       15.72      -14.43     20.19 o 
   2  10  15       60.84       76.14     18.55 o 
   4  10  15        8.30        7.90     35.55 o 
 -15  11  15        0.08        5.27     28.46 o 
 -13  11  15       64.41       26.34     42.14 o 
 -11  11  15       37.51       -4.96     27.20 o 
  -9  11  15        6.88       -8.59     20.34 o 
  -7  11  15      154.64      153.43     32.12 o 
  -5  11  15       17.79        9.34     20.11 o 
  -3  11  15       80.72       69.26     23.46 o 
  -1  11  15        3.70        7.25     20.89 o 
   1  11  15       72.98       24.80     22.23 o 
 -12  12  15       10.54       25.86     30.94 o 
 -10  12  15       49.26       60.55     31.04 o 
  -8  12  15       10.23        3.54     28.03 o 
  -6  12  15        0.03      -18.89     20.30 o 
  -4  12  15        0.01       26.34     21.63 o 
  -2  12  15        0.19      -16.79     21.06 o 
  -7  13  15       13.35        3.95     39.50 o 
 -18   0  16      190.81      186.98     30.29 o 
 -16   0  16       19.13       18.44     23.70 o 
 -14   0  16     1043.14      994.17     65.84 o 
 -12   0  16     2278.44     1746.06    101.39 o 
 -10   0  16      172.63      202.79     27.65 o 
  -6   0  16      360.00      348.25     27.36 o 
  -4   0  16        1.02      -20.41     20.41 o 
  -2   0  16      474.38      409.81     32.55 o 
   0   0  16       31.88       51.91     21.75 o 
   2   0  16        9.65       -6.37     23.22 o 
   4   0  16      127.64      113.20     27.46 o 
   6   0  16      487.52      414.79     55.31 o 
   8   0  16       39.80      -10.53     39.50 o 
 -21   1  16       41.60       90.86     32.92 o 
 -19   1  16        1.00      -19.75     25.02 o 
 -17   1  16       39.28       28.76     26.99 o 
 -15   1  16       14.60      -11.56     15.14 o 
 -13   1  16       81.43       41.28     36.87 o 
 -11   1  16        3.42       11.68     13.44 o 
  -9   1  16     1131.86     1069.24     41.43 o 
  -7   1  16      712.05      655.30     30.55 o 
  -5   1  16     1170.14     1149.21     39.13 o 
  -3   1  16      271.03      233.56     18.26 o 
  -1   1  16      461.82      470.50     24.92 o 
   1   1  16       50.79       -6.58     15.51 o 
   3   1  16        0.01      -16.56     16.56 o 
   5   1  16       90.68       88.69     23.54 o 
   7   1  16       23.64       39.26     29.62 o 
 -22   2  16       14.02        6.35     23.73 o 
 -20   2  16      133.80      174.77     48.06 o 
 -18   2  16        2.81       25.97     21.51 o 
 -16   2  16      520.49      518.45     67.16 o 
 -14   2  16      124.46      108.95     15.66 o 
 -12   2  16      337.61      304.38     20.50 o 
 -10   2  16      421.80      296.48     20.96 o 
  -8   2  16      301.35      283.49     20.44 o 
  -6   2  16      170.29      191.53     18.27 o 
  -4   2  16        9.98        2.74     14.15 o 
  -2   2  16      598.89      529.42     25.94 o 
   0   2  16      216.07      222.60     19.83 o 
   2   2  16       83.14       61.96     17.44 o 
   4   2  16      107.34      115.22     19.67 o 
   6   2  16       42.97       41.12     24.17 o 
   8   2  16       78.85      108.63     31.66 o 
 -21   3  16       53.29       56.85     26.52 o 
 -19   3  16       32.74       68.25     24.93 o 
 -17   3  16       45.30       33.53     32.26 o 
 -15   3  16       25.36      -18.22     19.87 o 
 -13   3  16       16.83      -12.97     12.97 o 
 -11   3  16      866.75      696.09     32.45 o 
  -9   3  16      268.33      225.79     18.27 o 
  -7   3  16        0.23        4.15     14.01 o 
  -5   3  16       76.48       70.80     16.57 o 
  -3   3  16      774.01      678.34     29.81 o 
  -1   3  16      290.20      254.49     19.59 o 
   1   3  16      104.92      140.94     18.36 o 
   3   3  16       20.29       26.11     16.75 o 
   5   3  16      208.34      224.49     30.88 o 
   7   3  16       83.59       49.52     38.85 o 
 -22   4  16        5.17        9.17     25.59 o 
 -20   4  16        0.61       11.26     23.73 o 
 -18   4  16        0.00       -6.29     48.72 o 
 -16   4  16       40.29       13.11     22.68 o 
 -14   4  16       22.64        4.92     20.93 o 
 -12   4  16      461.81      457.84     36.28 o 
 -10   4  16        0.02        1.95     21.56 o 
  -8   4  16        8.61        3.90     13.90 o 
  -6   4  16      104.49       89.18     30.33 o 
  -4   4  16        3.23      -22.45     22.45 o 
  -2   4  16      149.03      194.33     21.29 o 
   0   4  16      223.52      263.45     21.01 o 
   2   4  16        0.29      -15.55     15.55 o 
   4   4  16       39.51       24.57     21.42 o 
   6   4  16      131.50      140.88     25.57 o 
 -21   5  16       41.41       99.07     29.32 o 
 -19   5  16       45.61       32.49     25.49 o 
 -17   5  16       25.20       38.01     26.34 o 
 -15   5  16      109.96      121.00     31.60 o 
 -13   5  16      110.15      127.61     26.23 o 
 -11   5  16       47.98       32.51     21.83 o 
  -9   5  16      364.22      321.97     33.98 o 
  -7   5  16       23.82      -14.55     14.55 o 
  -5   5  16      315.06      295.46     19.47 o 
  -3   5  16        5.80       14.40     14.44 o 
  -1   5  16      577.55      573.58     29.52 o 
   1   5  16      113.00      126.38     16.06 o 
   3   5  16      292.42      351.06     37.82 o 
   5   5  16        7.35      -16.83     21.64 o 
   7   5  16       78.83       72.83     39.20 o 
 -20   6  16       49.65       40.87     36.21 o 
 -18   6  16        2.85       17.24     25.29 o 
 -16   6  16       10.39        4.73     25.02 o 
 -14   6  16       70.37       90.79     26.81 o 
 -12   6  16       55.85      -13.68     22.68 o 
 -10   6  16        1.27       19.38     22.78 o 
  -8   6  16        5.21       -7.98     15.37 o 
  -6   6  16        0.11        1.43     12.93 o 
  -4   6  16       41.23       21.30     14.41 o 
  -2   6  16      291.10      308.03     21.88 o 
   0   6  16        0.83        8.51     15.87 o 
   2   6  16       47.68       76.63     24.71 o 
   4   6  16        5.19      -17.51     17.51 o 
   6   6  16       39.42       28.27     19.78 o 
 -19   7  16       33.24       30.59     27.89 o 
 -17   7  16       26.76       35.55     25.29 o 
 -15   7  16       70.86       39.15     27.75 o 
 -13   7  16      282.31      357.67     46.75 o 
 -11   7  16        0.82       -1.47     15.56 o 
  -9   7  16      517.72      437.96     28.37 o 
  -7   7  16      457.95      400.83     26.75 o 
  -5   7  16      260.60      240.65     19.48 o 
  -3   7  16       96.95      118.43     20.34 o 
  -1   7  16      158.68      158.60     19.49 o 
   1   7  16      212.60      229.08     22.37 o 
   3   7  16        0.04        8.50     18.60 o 
   5   7  16       21.86        5.42     23.00 o 
 -18   8  16       72.70       53.10     29.75 o 
 -16   8  16        0.15        2.86     26.95 o 
 -14   8  16       21.47       21.80     26.57 o 
 -12   8  16        2.81      -16.37     16.37 o 
 -10   8  16       12.59       -8.66     16.09 o 
  -8   8  16       20.77       12.49     16.96 o 
  -6   8  16        4.90        4.62     17.09 o 
  -4   8  16       49.57       28.14     26.50 o 
  -2   8  16       62.44       57.27     17.03 o 
   0   8  16      214.43      242.98     27.56 o 
   2   8  16      209.63      235.38     23.78 o 
   4   8  16       16.42        8.29     20.02 o 
 -17   9  16        8.50      -12.10     52.01 o 
 -15   9  16        0.62       18.81     61.23 o 
 -13   9  16       11.13       10.17     26.24 o 
 -11   9  16       23.84        8.51     17.08 o 
  -9   9  16       31.45       47.38     19.52 o 
  -7   9  16       42.89       13.62     19.03 o 
  -5   9  16        0.01      -16.53     18.14 o 
  -3   9  16        7.24        4.87     18.50 o 
  -1   9  16        0.23       25.58     26.56 o 
   1   9  16       14.27       48.10     16.35 o 
   3   9  16        0.25        0.29     17.42 o 
 -16  10  16       27.77        3.52     30.16 o 
 -14  10  16       52.98       46.66     29.10 o 
 -12  10  16        0.43       18.61     27.75 o 
 -10  10  16       11.12       15.15     18.70 o 
  -8  10  16       28.51       26.33     22.35 o 
  -6  10  16        1.17        0.58     19.30 o 
  -4  10  16       23.21       23.42     21.22 o 
  -2  10  16        0.08       47.59     21.53 o 
   0  10  16       20.26       19.61     22.30 o 
   2  10  16        7.12       25.68     22.99 o 
 -13  11  16        0.46       -9.71     29.10 o 
 -11  11  16        4.39       60.93     30.68 o 
  -9  11  16        8.97       -6.45     18.95 o 
  -7  11  16       11.88       -5.44     19.95 o 
  -5  11  16       10.27       20.26     20.65 o 
  -3  11  16       31.87       32.64     25.21 o 
  -1  11  16        4.95       20.30     36.50 o 
 -10  12  16        0.34      -22.85     29.40 o 
  -8  12  16        0.65      -11.05     20.60 o 
  -6  12  16        0.41      -14.68     21.22 o 
  -4  12  16       11.72       15.86     23.23 o 
 -19   1  17       30.25       90.86     28.97 o 
 -17   1  17        2.73      -23.70     23.70 o 
 -15   1  17       53.21       60.60     15.79 o 
 -13   1  17        1.34        6.92     13.69 o 
 -11   1  17       87.51      115.09     16.03 o 
  -9   1  17      633.04      582.93     29.69 o 
  -7   1  17        0.07       -0.20     13.48 o 
  -5   1  17      309.85      358.46     21.45 o 
  -3   1  17       23.77        8.22     14.81 o 
  -1   1  17       11.56       19.78     15.59 o 
   1   1  17      243.04      241.82     27.99 o 
   3   1  17      134.68      163.90     21.13 o 
   5   1  17      340.45      377.35     31.87 o 
   7   1  17       33.57       59.43     32.03 o 
 -22   2  17       49.07       53.99     40.82 o 
 -20   2  17       28.49       31.73     33.58 o 
 -18   2  17      250.06      256.73     29.40 o 
 -16   2  17        9.51      -11.88     20.20 o 
 -14   2  17        3.06      -13.31     13.31 o 
 -12   2  17      345.59      342.58     21.78 o 
 -10   2  17       26.03       10.60     13.67 o 
  -8   2  17      494.95      517.40     28.64 o 
  -6   2  17        1.29      -15.01     15.01 o 
  -4   2  17       49.52       59.42     15.26 o 
  -2   2  17        0.04       -2.95     17.01 o 
   0   2  17      103.90       92.69     17.77 o 
   2   2  17       28.00       45.50     18.19 o 
   4   2  17       95.15      170.60     25.62 o 
   6   2  17       99.40      208.04     36.28 o 
 -21   3  17       46.75       28.13     25.59 o 
 -19   3  17       40.18       25.02     25.09 o 
 -17   3  17       71.96       40.42     28.97 o 
 -15   3  17      132.82      133.89     24.16 o 
 -13   3  17        2.39       -7.02     20.56 o 
 -11   3  17      488.21      483.24     27.23 o 
  -9   3  17       13.26      -11.32     14.59 o 
  -7   3  17     1082.62     1028.77     42.40 o 
  -5   3  17       78.54       83.53     17.85 o 
  -3   3  17      336.92      355.78     22.49 o 
  -1   3  17      248.15      274.31     21.98 o 
   1   3  17      140.67      141.37     27.56 o 
   3   3  17       97.16       99.81     23.28 o 
   5   3  17        1.92      -22.26     22.26 o 
 -22   4  17      130.16      176.45     43.45 o 
 -20   4  17       55.81       48.44     26.43 o 
 -18   4  17       97.00       86.88     26.23 o 
 -16   4  17      176.50      181.69     28.11 o 
 -14   4  17       53.44       47.15     25.02 o 
 -12   4  17      167.34      161.84     27.17 o 
 -10   4  17      682.12      717.28     33.99 o 
  -8   4  17       81.14       99.94     17.53 o 
  -6   4  17      609.31      720.60     35.59 o 
  -4   4  17      127.62       74.80     18.26 o 
  -2   4  17      458.21      511.79     37.82 o 
   0   4  17        0.39       -9.24     16.48 o 
   2   4  17      257.40      304.21     35.74 o 
   4   4  17       22.15      -10.87     21.11 o 
   6   4  17       50.99      109.90     49.83 o 
 -21   5  17        0.00        2.63     43.45 o 
 -19   5  17        5.73        1.98     30.94 o 
 -17   5  17       14.17       11.73     24.56 o 
 -15   5  17       23.91       39.02     25.29 o 
 -13   5  17       11.89      -18.38     22.78 o 
 -11   5  17       88.78       62.75     47.40 o 
  -9   5  17       19.75       52.86     38.85 o 
  -7   5  17      366.26      341.26     23.77 o 
  -5   5  17       32.58       23.22     16.95 o 
  -3   5  17      209.25      247.09     24.72 o 
  -1   5  17       43.21       81.54     19.39 o 
   1   5  17       42.08       29.39     16.93 o 
   3   5  17       14.71       -5.28     27.32 o 
   5   5  17       46.70       37.71     23.76 o 
 -20   6  17       71.41       68.31     29.32 o 
 -18   6  17       76.59       61.15     67.81 o 
 -16   6  17      171.10      187.52     31.29 o 
 -14   6  17      154.97      175.99     29.99 o 
 -12   6  17       93.26      104.20     26.34 o 
 -10   6  17      354.92      325.00     32.58 o 
  -8   6  17      472.47      516.50     30.53 o 
  -6   6  17       53.92       51.13     16.16 o 
  -4   6  17      126.04      141.04     17.24 o 
  -2   6  17      145.99      172.18     24.52 o 
   0   6  17      805.28      768.38     31.01 o 
   2   6  17      104.06      122.07     20.93 o 
   4   6  17       40.04       19.18     23.67 o 
 -19   7  17        2.17      -21.84     30.29 o 
 -17   7  17       11.28       12.45     27.36 o 
 -15   7  17        6.59       -8.04     26.81 o 
 -13   7  17       11.07       -8.84     24.66 o 
 -11   7  17        0.24       22.24     53.99 o 
  -9   7  17      113.80      129.47     20.14 o 
  -7   7  17       25.84       58.58     17.63 o 
  -5   7  17        0.03       -0.40     17.09 o 
  -3   7  17       14.47        5.50     16.01 o 
  -1   7  17       87.57       93.17     18.70 o 
   1   7  17       52.07       95.93     26.42 o 
   3   7  17       26.39       71.23     20.39 o 
 -18   8  17       15.70       15.02     31.60 o 
 -16   8  17        9.77       56.62     40.16 o 
 -14   8  17       25.98       34.02     27.20 o 
 -12   8  17        1.82      -16.33     16.33 o 
 -10   8  17       17.38       -2.17     17.44 o 
  -8   8  17       90.24       73.93     20.04 o 
  -6   8  17        6.18       16.52     32.45 o 
  -4   8  17      379.26      409.77     29.78 o 
  -2   8  17        2.07       -1.09     19.83 o 
   0   8  17      283.58      326.74     37.06 o 
   2   8  17        0.00       -8.72     24.33 o 
 -17   9  17      100.05       41.55     42.14 o 
 -15   9  17       12.97      -24.83     29.05 o 
 -13   9  17      176.83      300.73     55.96 o 
 -11   9  17        1.39      -17.36     17.36 o 
  -9   9  17      369.14      495.58     82.67 o 
  -7   9  17       64.19       28.47     19.83 o 
  -5   9  17       45.02       65.77     21.89 o 
  -3   9  17       91.36       66.79     20.94 o 
  -1   9  17      158.50      134.41     32.87 o 
   1   9  17      253.76      300.58     32.51 o 
 -14  10  17       17.60       61.37     34.89 o 
 -12  10  17       28.56      -23.50     30.29 o 
 -10  10  17       27.85       30.82     27.50 o 
  -8  10  17        9.19        4.26     20.30 o 
  -6  10  17       22.40       15.68     20.46 o 
  -4  10  17       46.26       44.45     25.84 o 
  -2  10  17       32.19       55.60     22.66 o 
   0  10  17       26.40        3.80     48.14 o 
 -13  11  17       16.68       14.48     38.19 o 
 -11  11  17       50.02       16.37     31.63 o 
  -9  11  17       35.07       21.28     20.64 o 
  -7  11  17        3.72       -8.49     26.86 o 
  -5  11  17      109.12      131.05     25.62 o 
  -3  11  17       14.46       16.64     22.45 o 
 -16   0  18      463.56      497.75     46.09 o 
 -14   0  18      109.03      110.61     25.02 o 
 -12   0  18      874.40      785.49     44.04 o 
 -10   0  18       35.83        6.55     24.36 o 
  -8   0  18     1690.40     1395.17     87.57 o 
  -6   0  18      979.42      957.23    113.90 o 
  -4   0  18      743.40      899.78     51.11 o 
  -2   0  18      120.34       98.61     25.09 o 
   0   0  18        5.39      -24.16     24.16 o 
   2   0  18      117.06       96.21     27.36 o 
   4   0  18       42.68       27.65     40.82 o 
   6   0  18       20.10       19.75     47.40 o 
 -21   1  18       63.58       25.02     39.50 o 
 -19   1  18       54.28       76.75     25.28 o 
 -17   1  18       28.82       37.69     22.11 o 
 -15   1  18       73.26      127.01     17.09 o 
 -13   1  18        0.65       -1.87     14.36 o 
 -11   1  18        0.00       -0.81     13.97 o 
  -9   1  18      303.49      278.32     18.64 o 
  -7   1  18       40.10       29.58     14.74 o 
  -5   1  18     1113.12     1040.28     39.05 o 
  -3   1  18      365.26      382.38     23.31 o 
  -1   1  18        3.99        0.81     16.27 o 
   1   1  18       21.81        9.98     17.76 o 
   3   1  18       21.77       26.96     19.23 o 
   5   1  18       11.33       -1.76     30.25 o 
 -22   2  18       42.29       56.62     40.82 o 
 -20   2  18       29.97       18.00     27.65 o 
 -18   2  18      205.57      203.53     27.52 o 
 -16   2  18       83.89       85.07     24.04 o 
 -14   2  18      304.28      334.17     29.99 o 
 -12   2  18       57.38       70.86     16.30 o 
 -10   2  18      283.64      348.03     23.17 o 
  -8   2  18      222.69      211.93     44.37 o 
  -6   2  18      435.06      456.42     24.81 o 
  -4   2  18       98.08       59.54     16.93 o 
  -2   2  18       23.20       24.83     16.08 o 
   0   2  18        4.06      -13.87     16.14 o 
   2   2  18       20.56       41.29     19.13 o 
   4   2  18       10.34      -10.09     23.00 o 
 -21   3  18      323.33      334.73     35.62 o 
 -19   3  18      239.92      323.96     34.46 o 
 -17   3  18      465.80      549.09     41.87 o 
 -15   3  18      296.94      306.46     34.24 o 
 -13   3  18      119.66      135.28     24.99 o 
 -11   3  18       52.97       61.91     16.44 o 
  -9   3  18       95.98       87.80     17.42 o 
  -7   3  18      334.41      337.83     23.87 o 
  -5   3  18      338.37      381.59     23.12 o 
  -3   3  18       29.82       34.88     16.54 o 
  -1   3  18      165.60      136.75     19.38 o 
   1   3  18       37.74       51.38     18.07 o 
   3   3  18        3.17      -18.78     27.39 o 
   5   3  18       21.52       23.02     26.22 o 
 -20   4  18       11.15       14.48     27.00 o 
 -18   4  18       10.19       -1.44     25.29 o 
 -16   4  18        6.74       19.23     23.22 o 
 -14   4  18       48.67       44.31     23.36 o 
 -12   4  18       25.43       26.07     24.36 o 
 -10   4  18       18.29       18.33     22.78 o 
  -8   4  18        0.54       20.66     16.00 o 
  -6   4  18      434.18      490.75     30.24 o 
  -4   4  18        2.86       -5.77     20.29 o 
  -2   4  18       37.30       60.72     17.33 o 
   0   4  18       75.99       77.26     18.40 o 
   2   4  18       48.27       88.61     24.27 o 
   4   4  18        0.49       24.00     24.15 o 
 -19   5  18      246.04      310.60     84.27 o 
 -17   5  18      106.98       40.73     26.57 o 
 -15   5  18      436.80      489.82     46.09 o 
 -13   5  18      174.22      218.01     31.49 o 
 -11   5  18      114.16      148.70     36.21 o 
  -9   5  18      207.00      218.82     28.79 o 
  -7   5  18      134.20      127.01     19.16 o 
  -5   5  18       53.37       58.23     20.42 o 
  -3   5  18       59.10       89.88     20.68 o 
  -1   5  18       18.51       62.12     18.17 o 
   1   5  18        0.00       25.93     22.64 o 
   3   5  18        1.47       16.15     23.59 o 
 -20   6  18        1.13        0.74     34.24 o 
 -18   6  18      110.79      149.63     32.43 o 
 -16   6  18        0.36       17.93     26.99 o 
 -14   6  18       84.27       89.04     27.48 o 
 -12   6  18       10.51       24.35     24.56 o 
 -10   6  18       25.88        7.64     25.49 o 
  -8   6  18       26.29       31.05     23.73 o 
  -6   6  18      356.24      387.43     37.63 o 
  -4   6  18       10.80        4.28     15.59 o 
  -2   6  18      149.01      146.01     19.78 o 
   0   6  18      138.16      165.61     21.06 o 
   2   6  18       98.23       66.25     24.68 o 
 -19   7  18        6.40       34.30     29.75 o 
 -17   7  18       82.58       82.30     30.56 o 
 -15   7  18       38.21       26.34     43.45 o 
 -13   7  18      162.13      175.32     32.23 o 
 -11   7  18      146.70      146.85     30.93 o 
  -9   7  18       38.50       68.59     27.96 o 
  -7   7  18       37.15       73.25     30.84 o 
  -5   7  18       43.20       14.96     20.11 o 
  -3   7  18       19.77       53.89     19.97 o 
  -1   7  18       47.16       47.18     19.76 o 
   1   7  18        3.92      -13.92     18.84 o 
 -18   8  18       13.04       -7.90     40.82 o 
 -16   8  18       91.79      165.25     34.68 o 
 -14   8  18       58.63       46.98     29.74 o 
 -12   8  18        9.80        9.79     28.68 o 
 -10   8  18      117.88      100.71     20.95 o 
  -8   8  18        1.08      -16.63     17.78 o 
  -6   8  18       25.56       65.43     37.46 o 
  -4   8  18        1.39      -18.86     18.86 o 
  -2   8  18        2.45        0.20     20.31 o 
   0   8  18       10.10        5.11     22.52 o 
 -15   9  18        0.44        8.18     35.55 o 
 -13   9  18       16.29       42.48     31.31 o 
 -11   9  18        6.07      -13.39     19.72 o 
  -9   9  18        0.81       23.49     31.61 o 
  -7   9  18        0.22      -15.07     27.17 o 
  -5   9  18       10.07        8.70     20.05 o 
  -3   9  18        8.97       30.31     22.30 o 
  -1   9  18       17.41       67.67     24.04 o 
 -14  10  18       66.84      109.29     42.14 o 
 -12  10  18       45.97       24.41     32.92 o 
 -10  10  18       40.63       56.40     21.26 o 
  -8  10  18        6.14       31.53     20.87 o 
  -6  10  18        6.99      -11.24     27.48 o 
  -4  10  18        1.36       -3.57     20.96 o 
  -2  10  18        4.91        0.00     39.50 o 
  -9  11  18        5.49       28.97     36.87 o 
  -7  11  18       11.20       10.53     35.55 o 
 -21   1  19        2.86       56.62     42.14 o 
 -19   1  19        2.46      -34.24     34.24 o 
 -17   1  19        0.23       -4.72     21.17 o 
 -15   1  19       79.88       83.48     22.40 o 
 -13   1  19       14.86        8.72     15.00 o 
 -11   1  19       88.64       97.51     16.96 o 
  -9   1  19       22.74       17.03     14.24 o 
  -7   1  19       24.49        7.50     14.26 o 
  -5   1  19      117.72      112.00     17.37 o 
  -3   1  19      185.82      201.65     20.26 o 
  -1   1  19       28.31       32.54     17.93 o 
   1   1  19       90.44      122.97     21.13 o 
   3   1  19      103.17      138.46     27.35 o 
 -20   2  19        1.68       20.42     25.49 o 
 -18   2  19        0.78       11.90     29.63 o 
 -16   2  19      100.86      102.67     25.49 o 
 -14   2  19       17.87       30.37     25.02 o 
 -12   2  19        3.03      -12.16     14.86 o 
 -10   2  19       36.44       44.02     16.02 o 
  -8   2  19       50.30       55.61     15.79 o 
  -6   2  19       27.33       60.28     16.05 o 
  -4   2  19      305.80      370.66     23.69 o 
  -2   2  19       39.27       56.61     17.65 o 
   0   2  19      158.88      186.15     22.34 o 
   2   2  19        3.56       20.93     23.31 o 
   4   2  19       56.14       67.54     25.29 o 
 -21   3  19       14.52       16.08     26.43 o 
 -19   3  19       11.30       22.48     25.94 o 
 -17   3  19       12.55      -18.11     24.04 o 
 -15   3  19       22.01       15.31     28.97 o 
 -13   3  19        9.72       19.04     23.06 o 
 -11   3  19        0.01       21.38     22.78 o 
  -9   3  19       75.10       68.34     17.36 o 
  -7   3  19        1.19        7.17     18.49 o 
  -5   3  19      151.63      155.17     18.90 o 
  -3   3  19       25.34       -2.97     16.93 o 
  -1   3  19       82.26      107.27     19.69 o 
   1   3  19       11.25        4.76     18.43 o 
   3   3  19        7.94       26.26     24.27 o 
 -20   4  19       22.29        6.13     26.81 o 
 -18   4  19        7.03       -3.68     26.57 o 
 -16   4  19        0.02       -9.34     24.35 o 
 -14   4  19        0.20      -11.03     29.63 o 
 -12   4  19       36.59       49.39     30.94 o 
 -10   4  19       46.60       43.02     24.68 o 
  -8   4  19       33.76       22.58     19.29 o 
  -6   4  19       20.16       24.42     18.66 o 
  -4   4  19      107.18      102.52     17.65 o 
  -2   4  19       36.39       46.72     18.18 o 
   0   4  19      253.83      269.34     23.77 o 
   2   4  19       46.42       58.26     25.68 o 
 -19   5  19        1.54      -12.28     27.17 o 
 -17   5  19        5.49       35.45     46.75 o 
 -15   5  19        3.58       32.37     25.94 o 
 -13   5  19        8.21       33.40     33.58 o 
 -11   5  19       36.00       45.76     25.87 o 
  -9   5  19       22.53       20.23     25.29 o 
  -7   5  19       22.51       31.44     25.94 o 
  -5   5  19        9.92      -18.50     18.50 o 
  -3   5  19        8.81       20.40     17.79 o 
  -1   5  19       49.32       85.15     20.21 o 
   1   5  19       47.19       23.61     23.57 o 
 -18   6  19        2.92       20.10     29.40 o 
 -16   6  19        3.50      -20.45     24.99 o 
 -14   6  19        1.51        3.30     32.26 o 
 -12   6  19        3.10        3.74     26.43 o 
 -10   6  19        1.11       35.51     25.63 o 
  -8   6  19       16.12       20.89     26.57 o 
  -6   6  19       14.47      -21.16     30.29 o 
  -4   6  19       28.52      -16.77     35.55 o 
  -2   6  19       16.42      -17.57     17.57 o 
   0   6  19       11.84       17.61     22.53 o 
   2   6  19       99.76       85.12     26.31 o 
 -17   7  19       27.57       28.61     53.33 o 
 -15   7  19        0.25      -28.15     28.15 o 
 -13   7  19       62.50       12.02     27.48 o 
 -11   7  19        9.96        5.20     57.28 o 
  -9   7  19        0.76      -23.73     23.73 o 
  -7   7  19        6.45       -1.57     24.35 o 
  -5   7  19       46.72       73.75     22.20 o 
  -3   7  19        7.62        9.65     21.11 o 
  -1   7  19      102.78      154.77     22.60 o 
   1   7  19        9.01       15.80     40.82 o 
 -16   8  19       16.41       35.76     46.09 o 
 -14   8  19        3.35       17.61     29.10 o 
 -12   8  19        0.05      -28.15     28.15 o 
 -10   8  19        1.14       35.45     29.74 o 
  -8   8  19        4.21       27.56     20.86 o 
  -6   8  19        1.00       -3.20     19.97 o 
  -4   8  19        0.83       -6.69     21.44 o 
  -2   8  19        7.70       15.95     22.58 o 
 -13   9  19        0.38      -29.74     29.74 o 
 -11   9  19        7.80       29.73     19.95 o 
  -9   9  19        5.99        3.42     27.75 o 
  -7   9  19       20.02       -2.87     20.62 o 
  -5   9  19        2.03      -20.24     20.24 o 
  -3   9  19        0.12      -21.93     21.93 o 
 -10  10  19       22.72       18.08     21.64 o 
  -8  10  19       59.54       77.91     24.68 o 
  -6  10  19        2.74      -36.87     36.87 o 
 -16   0  20      451.01      471.41     57.94 o 
 -14   0  20      280.87      287.22     28.72 o 
 -12   0  20      127.84      100.98     33.58 o 
 -10   0  20      461.63      471.08     35.62 o 
  -8   0  20       21.64       11.51     30.94 o 
  -6   0  20      282.07      325.84     32.23 o 
  -4   0  20      336.96      347.70     33.90 o 
  -2   0  20        5.80       17.93     27.65 o 
   0   0  20      219.82      177.24     32.55 o 
   2   0  20       18.13       -0.89     34.89 o 
 -19   1  20       58.77      113.24     44.77 o 
 -17   1  20       33.29       31.81     23.40 o 
 -15   1  20       90.76       94.16     44.11 o 
 -13   1  20      124.16      162.28     26.46 o 
 -11   1  20       46.43       60.59     23.76 o 
  -9   1  20      186.60      257.14     20.18 o 
  -7   1  20      165.93      136.29     17.97 o 
  -5   1  20       34.61       42.41     17.28 o 
  -3   1  20      166.81      130.79     19.65 o 
  -1   1  20       13.90       33.84     18.42 o 
   1   1  20       27.10        9.73     19.69 o 
 -20   2  20       15.60       53.99     44.77 o 
 -18   2  20       57.88       98.59     34.89 o 
 -16   2  20       66.97       10.24     25.02 o 
 -14   2  20      217.37      149.88     26.57 o 
 -12   2  20       81.17       89.79     25.09 o 
 -10   2  20      239.49      263.79     22.93 o 
  -8   2  20      181.21      228.23     20.30 o 
  -6   2  20      252.90      282.46     21.83 o 
  -4   2  20      177.70      209.02     21.68 o 
  -2   2  20       99.95       87.38     19.74 o 
   0   2  20       67.20       84.00     20.48 o 
   2   2  20       68.08       58.63     26.60 o 
 -19   3  20      175.86      210.55     32.58 o 
 -17   3  20      276.38      285.47     34.17 o 
 -15   3  20      468.08      505.95     40.43 o 
 -13   3  20      396.40      453.34     44.11 o 
 -11   3  20      346.33      400.65    104.03 o 
  -9   3  20      222.01      223.46     22.66 o 
  -7   3  20      264.34      250.56     21.25 o 
  -5   3  20      211.44      187.30     20.65 o 
  -3   3  20       69.83      119.33     18.94 o 
  -1   3  20       72.34       69.30     21.02 o 
   1   3  20        0.37      -23.41     23.41 o 
 -18   4  20        1.44       29.75     29.63 o 
 -16   4  20        3.29       45.82     27.20 o 
 -14   4  20       18.79       41.98     50.70 o 
 -12   4  20        0.92      -13.02     24.68 o 
 -10   4  20       17.64       10.83     38.19 o 
  -8   4  20        6.43       13.37     23.36 o 
  -6   4  20       28.04       48.57     26.38 o 
  -4   4  20       24.57      -11.02     17.47 o 
  -2   4  20       48.45       80.03     20.42 o 
   0   4  20        1.15        2.17     23.08 o 
 -19   5  20       12.89        6.15     28.79 o 
 -17   5  20      327.50      331.10     37.63 o 
 -15   5  20       40.77      -12.10     27.17 o 
 -13   5  20      510.59      595.08     57.94 o 
 -11   5  20       80.65      111.93     28.11 o 
  -9   5  20      187.00      218.14     32.03 o 
  -7   5  20      207.79      220.89     32.56 o 
  -5   5  20      147.78      170.92     23.46 o 
  -3   5  20       83.93       86.49     19.82 o 
  -1   5  20      123.64      138.18     22.63 o 
   1   5  20       31.42       93.22     32.92 o 
 -18   6  20        4.20       10.53     44.77 o 
 -16   6  20      101.76      160.08     31.96 o 
 -14   6  20        0.13       -6.00     30.29 o 
 -12   6  20      111.69      185.56     31.96 o 
 -10   6  20        0.90       15.19     37.53 o 
  -8   6  20       20.64       64.19     29.05 o 
  -6   6  20       17.45      -23.87     23.87 o 
  -4   6  20       23.56       24.34     27.75 o 
  -2   6  20       11.08       14.77     20.15 o 
   0   6  20        6.80       51.35     28.97 o 
 -15   7  20       43.11       24.25     30.68 o 
 -13   7  20        2.06       33.64     30.35 o 
 -11   7  20       56.43       80.17     30.36 o 
  -9   7  20       12.68        8.79     31.60 o 
  -7   7  20       30.18       24.87     27.84 o 
  -5   7  20       16.64       -1.65     29.10 o 
  -3   7  20        8.65       21.51     51.35 o 
 -14   8  20       54.39      144.20     33.80 o 
 -12   8  20       79.76      111.13     32.97 o 
 -10   8  20       23.00       25.28     27.75 o 
  -8   8  20      143.86      119.96     31.63 o 
  -6   8  20       37.01       33.27     21.52 o 
  -4   8  20       61.47      126.43     38.17 o 
 -11   9  20        0.07       -5.64     31.60 o 
  -9   9  20        0.78       37.18     21.98 o 
  -7   9  20       12.87       20.65     22.71 o 
 -19   1  21       53.99       79.01     44.77 o 
 -17   1  21       45.05       28.97     39.50 o 
 -15   1  21       39.23       16.06     23.08 o 
 -13   1  21      111.70       95.99     21.49 o 
 -11   1  21      215.83      220.90     19.92 o 
  -9   1  21      117.54      158.84     18.86 o 
  -7   1  21      107.51      155.39     21.29 o 
  -5   1  21        4.48      -15.23     16.47 o 
  -3   1  21       13.51       18.73     18.51 o 
  -1   1  21        3.73      -10.10     19.27 o 
 -18   2  21       63.91       56.79     34.24 o 
 -16   2  21       42.28       56.43     25.28 o 
 -14   2  21        1.01       -1.52     24.35 o 
 -12   2  21      180.18      189.23     28.46 o 
 -10   2  21       78.51      101.59     17.97 o 
  -8   2  21       12.23        8.46     16.32 o 
  -6   2  21        0.52       -4.66     17.18 o 
  -4   2  21        1.34      -18.05     18.05 o 
  -2   2  21       80.80       79.47     20.88 o 
   0   2  21        2.76        2.18     24.90 o 
 -19   3  21        2.04        0.65     32.92 o 
 -17   3  21       75.78      133.25     30.16 o 
 -15   3  21       36.51       31.60     25.56 o 
 -13   3  21       84.25       59.97     25.29 o 
 -11   3  21       15.88       50.46     25.87 o 
  -9   3  21        0.63      -11.18     19.27 o 
  -7   3  21       47.96       27.26     17.38 o 
  -5   3  21        5.27       -5.17     20.15 o 
  -3   3  21       37.59       15.52     18.68 o 
  -1   3  21       19.98       37.96     20.84 o 
 -18   4  21       39.47       58.51     29.10 o 
 -16   4  21       97.82      128.10     31.01 o 
 -14   4  21      146.09      100.66     40.16 o 
 -12   4  21       51.46       62.94     27.36 o 
 -10   4  21      195.40      207.55     31.60 o 
  -8   4  21        6.61       -4.19     25.09 o 
  -6   4  21       22.81       29.19     18.17 o 
  -4   4  21        0.00      -18.70     18.70 o 
  -2   4  21        0.99       23.26     20.34 o 
 -17   5  21        6.56        2.57     29.40 o 
 -15   5  21       74.99       90.86     42.14 o 
 -13   5  21       36.30       62.23     29.74 o 
 -11   5  21        2.70       16.81     27.20 o 
  -9   5  21       64.53       87.49     29.05 o 
  -7   5  21        9.33        0.00     29.10 o 
  -5   5  21        0.04      -19.97     19.97 o 
  -3   5  21       21.79       17.24     21.29 o 
 -16   6  21      133.20      171.18     35.41 o 
 -14   6  21      111.08      110.23     32.23 o 
 -12   6  21       46.82       54.58     28.82 o 
 -10   6  21        4.75       11.85     27.75 o 
  -8   6  21       38.99       13.13     27.75 o 
  -6   6  21       22.92       41.05     28.68 o 
  -4   6  21       41.59       60.99     24.97 o 
 -15   7  21       20.54       19.75     40.82 o 
 -13   7  21       63.67       79.69     33.52 o 
 -11   7  21        7.75       26.42     37.53 o 
  -9   7  21       35.93       81.26     32.23 o 
  -7   7  21        0.27        8.61     30.36 o 
  -5   7  21       15.38       53.32     36.21 o 
 -10   8  21        0.30       11.70     28.79 o 
  -8   8  21        9.83       61.89     42.14 o 
 -18   0  22        0.00       13.17     40.82 o 
 -16   0  22       35.10        1.32     40.82 o 
 -14   0  22       78.05       51.35     40.82 o 
 -12   0  22        3.48       12.94     23.40 o 
 -10   0  22       21.73       -1.46     24.68 o 
  -8   0  22       30.47       58.61     25.94 o 
  -6   0  22       20.26       29.71     38.19 o 
  -4   0  22       30.18        5.18     26.57 o 
  -2   0  22       73.92       80.89     31.10 o 
 -17   1  22        8.05       -2.63     38.19 o 
 -15   1  22       17.70        5.47     20.93 o 
 -13   1  22        5.54       -3.22     19.38 o 
 -11   1  22        8.86       20.73     16.80 o 
  -9   1  22        6.91       -0.18     16.89 o 
  -7   1  22       42.98       70.61     18.99 o 
  -5   1  22        6.08        4.32     18.42 o 
  -3   1  22        6.91       35.38     25.85 o 
 -18   2  22        7.52       35.55     44.77 o 
 -16   2  22        4.62      -24.68     24.68 o 
 -14   2  22        0.24        3.20     25.28 o 
 -12   2  22       29.35       23.63     20.53 o 
 -10   2  22        1.02       35.18     21.24 o 
  -8   2  22       26.51       38.04     21.29 o 
  -6   2  22       31.88       35.61     18.85 o 
  -4   2  22        6.32       31.40     20.21 o 
  -2   2  22       20.11      -14.18     20.15 o 
 -17   3  22       28.79      -10.13     27.17 o 
 -15   3  22      102.92       87.10     28.11 o 
 -13   3  22       51.79       37.64     54.65 o 
 -11   3  22       70.81      103.32     50.70 o 
  -9   3  22      111.67      120.30     24.47 o 
  -7   3  22       80.61      140.60     35.00 o 
  -5   3  22       99.98      134.71     21.57 o 
  -3   3  22       43.17       23.89     21.10 o 
 -16   4  22        1.58        6.58     52.67 o 
 -14   4  22        3.68       17.23     45.43 o 
 -12   4  22       29.49       19.48     26.81 o 
 -10   4  22       23.57        4.36     25.82 o 
  -8   4  22        0.93       37.72     22.07 o 
  -6   4  22       28.17       33.05     23.43 o 
  -4   4  22        0.26       22.05     20.64 o 
 -15   5  22       37.28      -10.64     29.99 o 
 -13   5  22        0.85       16.25     29.40 o 
 -11   5  22      139.05      181.73     34.17 o 
  -9   5  22        4.33       13.58     34.24 o 
  -7   5  22       62.73       55.62     24.53 o 
  -5   5  22       38.88        9.12     23.21 o 
 -14   6  22        4.22      -28.97     40.82 o 
 -12   6  22       22.13       14.37     30.93 o 
 -10   6  22        0.12      -28.97     28.97 o 
  -8   6  22       26.82       -4.42     29.40 o 
  -6   6  22        0.15      -18.44     39.50 o 
 -15   1  23       69.91      101.91     30.68 o 
 -13   1  23       19.86       29.52     32.41 o 
 -11   1  23       54.88       71.11     21.94 o 
  -9   1  23      119.58      164.35     26.42 o 
  -7   1  23       97.63      122.58     28.32 o 
  -5   1  23       98.54      110.23     22.52 o 
 -16   2  23      279.03      244.92     56.62 o 
 -14   2  23       33.89       34.01     21.61 o 
 -12   2  23       27.42       12.49     21.08 o 
 -10   2  23      164.96      200.34     26.37 o 
  -8   2  23       85.63       81.73     24.30 o 
  -6   2  23       38.76       34.00     20.60 o 
 -15   3  23       26.50        6.63     27.84 o 
 -13   3  23       69.90       40.20     28.15 o 
 -11   3  23       34.87       57.97     23.86 o 
  -9   3  23       14.48       20.05     22.62 o 
  -7   3  23       27.50       43.92     24.26 o 
 -14   4  23      112.11       67.16     38.19 o 
 -12   4  23      144.11      196.53     40.82 o 
 -10   4  23       30.12       81.69     25.66 o 
  -8   4  23      233.27      269.16     30.24 o 
 -11   5  23        2.50       30.29     39.50 o 
 -12   0  24       11.54       56.62     44.77 o 
 -10   0  24       19.16        6.46     25.29 o 
 -11   1  24        8.07       21.76     22.67 o 
  -9   1  24        0.11       10.53     35.55 o 
                                                 
